# Supplementary material for: The germ cell-specific RNA binding protein RBM46 is essential for spermatogonial differentiation in mice
Source: PLoS Genet. 2022 Sep 21;18(9):e1010416. doi: 10.1371/journal.pgen.1010416 (PMC9529142; doi:10.1371/journal.pgen.1010416)
Supplement: S1 Table — (XLS) [file pgen.1010416.s009.xls]

## Sheet: Table S1
Gene Name	baseMean	log2FoldChange	lfcSE	stat	pvalue	padj
Synb	321.653	-1.4061	0.154354	-9.10959	8.27e-20	1.36e-15
Sec24a	1337.23	0.606524	0.0683835	8.86945	7.35e-19	6.03e-15
Ppp2r2c	476.581	-1.25218	0.14431	-8.67706	4.06e-18	2.22e-14
Gm4969	413.068	-2.52778	0.304651	-8.2973	1.07e-16	4.37e-13
Lhx8	75.6547	-2.48102	0.30341	-8.1771	2.91e-16	9.53e-13
Lcorl	2651.58	-0.920101	0.114273	-8.05176	8.16e-16	2.23e-12
Fgfr1op	2418.5	-0.55171	0.0737326	-7.48259	7.29e-14	1.71e-10
Dmc1	795.841	-1.31261	0.176489	-7.43735	1.03e-13	2.11e-10
Mpped1	82.9479	-1.75512	0.240577	-7.29549	2.98e-13	5.42e-10
Rnf227	1025.91	-0.989404	0.137778	-7.18113	6.91e-13	1.13e-09
Plekhg4	577.443	-1.25805	0.179697	-7.00096	2.54e-12	3.47e-09
Rbm46	1232.25	-1.25887	0.179619	-7.00854	2.41e-12	3.47e-09
Tacc3	3142	-0.469497	0.0672014	-6.98642	2.82e-12	3.56e-09
Fen1	2822.23	-0.560902	0.0810745	-6.91836	4.57e-12	5.35e-09
Nr6a1	1478.46	-0.797092	0.117285	-6.79618	1.07e-11	1.17e-08
Dsn1	1596.45	-0.581676	0.0860961	-6.75612	1.42e-11	1.45e-08
Kntc1	2907.76	-0.369592	0.0551903	-6.69669	2.13e-11	1.84e-08
Plk5	94.989	-2.15133	0.321054	-6.70083	2.07e-11	1.84e-08
Synpo2l	94.1525	-1.87959	0.280634	-6.69767	2.12e-11	1.84e-08
Crabp1	1430.93	-1.3761	0.206146	-6.67538	2.47e-11	2.02e-08
Zfp697	400.111	1.04035	0.15621	6.65995	2.74e-11	2.14e-08
Ccnb3	391.291	-1.52027	0.232472	-6.53956	6.17e-11	4.6e-08
C1qtnf6	816.478	0.700189	0.107902	6.48914	8.63e-11	6e-08
Wdhd1	4634.38	-0.727125	0.112295	-6.47511	9.47e-11	6e-08
Wdr90	1396.23	-0.589631	0.0910701	-6.47448	9.51e-11	6e-08
ENSMUSG00000100967	1525.14	-0.808324	0.124622	-6.48622	8.8e-11	6e-08
Ccdc36	610.333	-1.31584	0.203884	-6.45384	1.09e-10	6.62e-08
Dlx1	125.236	-2.17926	0.339447	-6.42004	1.36e-10	7.98e-08
Prdm9	504.373	-1.40376	0.219879	-6.38424	1.72e-10	9.74e-08
Nlrc3	971.453	-0.843463	0.132664	-6.35786	2.05e-10	1.12e-07
Zfp541	194.533	-1.80297	0.284117	-6.34587	2.21e-10	1.17e-07
Kif7	1415.17	-0.498982	0.0789178	-6.3228	2.57e-10	1.32e-07
Kif4	2590.18	-0.437555	0.0701921	-6.23367	4.56e-10	2.26e-07
Mgat5b	56.7489	-1.90803	0.306599	-6.2232	4.87e-10	2.35e-07
Cilp2	322.556	-0.89744	0.144661	-6.20374	5.51e-10	2.55e-07
Cdca7	3477.02	-0.545188	0.0879127	-6.20147	5.59e-10	2.55e-07
Mcm2	6612.45	-0.585752	0.0950825	-6.16046	7.25e-10	3.13e-07
Ppm1l	5188.41	0.541278	0.0878367	6.16232	7.17e-10	3.13e-07
Nek2	2247.05	-0.520448	0.0845565	-6.15503	7.51e-10	3.16e-07
Dbil5	64.8893	-1.46804	0.238945	-6.14385	8.05e-10	3.3e-07
Spo11	37.3893	-2.66499	0.435147	-6.12435	9.11e-10	3.64e-07
Brca1	3949.08	-0.540653	0.0884768	-6.11067	9.92e-10	3.87e-07
Rpa2	3831.31	-0.559301	0.0920356	-6.07701	1.22e-09	4.67e-07
Rex2	445.357	0.700939	0.116257	6.02924	1.65e-09	6.14e-07
Slc17a7	176.466	-1.48493	0.24679	-6.01697	1.78e-09	6.47e-07
Rftn1	838.598	-0.848725	0.141412	-6.00178	1.95e-09	6.96e-07
Mt2	2449.24	-0.653641	0.10917	-5.98739	2.13e-09	7.44e-07
Zfp940	1106.18	-0.897032	0.150081	-5.97697	2.27e-09	7.77e-07
Syce2	1160.69	-0.830419	0.13967	-5.94558	2.75e-09	8.92e-07
Tub	608.438	-0.857959	0.144373	-5.94266	2.8e-09	8.92e-07
Ugt8a	574.683	-1.29182	0.217434	-5.94119	2.83e-09	8.92e-07
Cdh24	321.072	-0.71724	0.120591	-5.94769	2.72e-09	8.92e-07
Hist2h2aa2	10752.9	-0.586407	0.0987758	-5.93675	2.91e-09	8.99e-07
Top2a	17344	-0.406347	0.0685185	-5.93047	3.02e-09	9.17e-07
Cdc6	919.454	-0.76696	0.129586	-5.91852	3.25e-09	9.68e-07
Mum1	2572.76	-0.562562	0.0953324	-5.90105	3.61e-09	1.02e-06
Pcgf5	2555.42	-0.8977	0.152106	-5.90182	3.6e-09	1.02e-06
Hmx1	208.72	-1.6954	0.287127	-5.90471	3.53e-09	1.02e-06
Grhl3	130.051	-1.30324	0.221267	-5.88992	3.86e-09	1.06e-06
Inca1	276.053	-1.24432	0.211248	-5.89032	3.85e-09	1.06e-06
Mei1	518.229	-1.53272	0.260688	-5.87951	4.11e-09	1.11e-06
Nanos1	964.927	-0.889388	0.151372	-5.87553	4.21e-09	1.11e-06
Cdc45	1909.6	-0.725024	0.123638	-5.86411	4.52e-09	1.18e-06
Zfp113	1014.78	0.650086	0.111325	5.83954	5.23e-09	1.33e-06
Zcwpw1	3060.35	-0.900304	0.154202	-5.83847	5.27e-09	1.33e-06
Rae1	3674.85	-0.527939	0.0905377	-5.83115	5.5e-09	1.37e-06
Dbf4	2471.55	-0.530415	0.0911878	-5.81673	6e-09	1.47e-06
Epas1	2448.13	0.582638	0.100482	5.79845	6.69e-09	1.61e-06
Ccdc155	153.747	-1.32585	0.230866	-5.74295	9.3e-09	2.21e-06
Majin	107.009	-1.79694	0.31307	-5.73973	9.48e-09	2.22e-06
Nip7	2587.75	-0.406265	0.0708266	-5.73606	9.69e-09	2.24e-06
Chd1l	2384.42	-0.634221	0.110766	-5.72575	1.03e-08	2.35e-06
Tinf2	1847.78	-0.693475	0.121697	-5.69837	1.21e-08	2.72e-06
Rnf19b	2108.18	-0.577924	0.101561	-5.6904	1.27e-08	2.81e-06
Recql4	1142.22	-0.802752	0.141418	-5.67646	1.38e-08	3.01e-06
ENSMUSG00000043549	607.919	-1.25858	0.222114	-5.66638	1.46e-08	3.11e-06
Ubqln2	1312.55	0.437056	0.0771026	5.6685	1.44e-08	3.11e-06
Incenp	2441.16	-0.464659	0.0826545	-5.62171	1.89e-08	3.97e-06
Ralgds	1935.86	-0.588357	0.104935	-5.60687	2.06e-08	4.28e-06
Fanca	1312.15	-0.509564	0.0910108	-5.59894	2.16e-08	4.42e-06
Adad1	288.634	-0.860749	0.153951	-5.59105	2.26e-08	4.5e-06
Lrwd1	2309.63	-0.634511	0.113452	-5.59276	2.23e-08	4.5e-06
1700024B05Rik	36.8725	-2.2352	0.399899	-5.58941	2.28e-08	4.5e-06
Fancd2	2662.68	-0.727313	0.130464	-5.57482	2.48e-08	4.73e-06
Nmrk1	852.655	-0.712599	0.127738	-5.57858	2.42e-08	4.73e-06
Fam180a	220.007	0.805824	0.144553	5.57458	2.48e-08	4.73e-06
H2afx	27428.2	-0.986873	0.177507	-5.55963	2.7e-08	5.1e-06
Zfp287	608.963	-0.707675	0.127745	-5.53975	3.03e-08	5.64e-06
Adad2	282.574	-1.12522	0.203594	-5.52679	3.26e-08	6.01e-06
Tnfrsf14	281.559	-1.23687	0.224553	-5.50816	3.63e-08	6.61e-06
Dnph1	367.441	-1.01829	0.185122	-5.50065	3.78e-08	6.75e-06
Uba2	8891.53	-0.421088	0.0765539	-5.50054	3.79e-08	6.75e-06
Top1mt	783.739	-0.474006	0.0863811	-5.48739	4.08e-08	7.19e-06
Mcm5	5850.7	-0.516515	0.0942646	-5.47941	4.27e-08	7.44e-06
Kif21a	5965.62	0.443007	0.0809054	5.47561	4.36e-08	7.52e-06
St8sia5	52.2944	-1.52823	0.280052	-5.45697	4.84e-08	8.19e-06
Tubb4b	22358	-0.576467	0.105605	-5.45871	4.8e-08	8.19e-06
Erg	640.132	-0.769097	0.141165	-5.44823	5.09e-08	8.51e-06
Gramd2	206.318	-0.80014	0.14725	-5.43389	5.51e-08	9.13e-06
Gpn1	2024.68	-0.703934	0.129995	-5.41509	6.13e-08	9.96e-06
Tmem151b	109.053	-1.27285	0.235072	-5.41472	6.14e-08	9.96e-06
Clec2d	751.92	0.786971	0.145663	5.40269	6.56e-08	1.06e-05
Epb41l4b	1280.72	-0.763421	0.141484	-5.39579	6.82e-08	1.08e-05
Rasd2	934.489	-0.609663	0.112959	-5.3972	6.77e-08	1.08e-05
Dck	1144.95	-0.653818	0.121248	-5.39239	6.95e-08	1.09e-05
Ptcra	103.182	-1.11458	0.206999	-5.38447	7.27e-08	1.12e-05
Kit	3158	-0.795323	0.148053	-5.37187	7.79e-08	1.19e-05
Apba1	598.828	-0.516588	0.0961888	-5.37056	7.85e-08	1.19e-05
Ctps	5115.84	-0.486595	0.0906649	-5.36696	8.01e-08	1.2e-05
Chaf1a	2061.68	-0.512738	0.0956531	-5.36039	8.3e-08	1.24e-05
Pole	6143.1	-0.621123	0.116112	-5.34935	8.83e-08	1.3e-05
Senp3	4070.82	-0.445166	0.0833355	-5.34185	9.2e-08	1.35e-05
Alyref	5322.51	-0.472403	0.0885425	-5.33533	9.54e-08	1.38e-05
Rcor2	1619.47	-0.725861	0.136138	-5.33182	9.72e-08	1.4e-05
Maco1	4181.69	-0.459437	0.0862271	-5.32823	9.92e-08	1.41e-05
Ubr1	3371.24	0.42466	0.0797963	5.3218	1.03e-07	1.45e-05
Clspn	2870.45	-0.732399	0.137667	-5.32009	1.04e-07	1.45e-05
Cep55	1445.88	-0.404691	0.0761154	-5.31681	1.06e-07	1.46e-05
Ggnbp1	869.431	-0.611509	0.114994	-5.31773	1.05e-07	1.46e-05
Scn5a	571.835	-1.05218	0.198104	-5.31123	1.09e-07	1.49e-05
Haus4	2003.27	-0.490851	0.0925177	-5.30549	1.12e-07	1.52e-05
Ttbk1	271.844	-0.956401	0.180496	-5.29875	1.17e-07	1.56e-05
Dph5	2072.18	-0.604124	0.114019	-5.29843	1.17e-07	1.56e-05
Dnmt1	11157.1	-0.458048	0.086622	-5.28789	1.24e-07	1.62e-05
M1ap	1301.55	-1.01145	0.191284	-5.2877	1.24e-07	1.62e-05
Map7d2	1185.13	-0.933085	0.176811	-5.27729	1.31e-07	1.7e-05
Pdxp	635.695	-0.928018	0.175878	-5.2765	1.32e-07	1.7e-05
Zfp979	654.206	0.645505	0.122471	5.27069	1.36e-07	1.74e-05
Gmnn	1544.29	-0.518213	0.0984018	-5.26629	1.39e-07	1.76e-05
Spdya	161.464	-1.50599	0.285953	-5.26656	1.39e-07	1.76e-05
Iws1	6058.91	-0.482231	0.0916155	-5.26364	1.41e-07	1.77e-05
Apobec3	518.75	1.46965	0.279535	5.25749	1.46e-07	1.81e-05
Tdrd12	608.404	-0.693009	0.132618	-5.22562	1.74e-07	2.14e-05
Cntn3	134.351	-1.14065	0.218358	-5.22377	1.75e-07	2.15e-05
ND4	13901.9	0.462773	0.0886985	5.21737	1.81e-07	2.2e-05
Ino80d	3486.98	0.348668	0.0668563	5.21519	1.84e-07	2.21e-05
Rhobtb1	1898.29	0.349448	0.0670327	5.21311	1.86e-07	2.22e-05
Smim40	150.801	-1.02076	0.19604	-5.20692	1.92e-07	2.28e-05
Syce1	1187.78	-0.988122	0.190292	-5.19266	2.07e-07	2.45e-05
Med13	10222.1	0.278891	0.0538074	5.18314	2.18e-07	2.56e-05
Bcas2	1903.2	-0.388783	0.0751534	-5.17319	2.3e-07	2.68e-05
Ppa1	3339.91	-0.55278	0.106907	-5.17067	2.33e-07	2.69e-05
Lmo1	301.442	-1.15173	0.223016	-5.16436	2.41e-07	2.77e-05
Chtf18	1558.74	-0.821666	0.159283	-5.15852	2.49e-07	2.83e-05
Slc25a25	1302.13	-0.418588	0.0812859	-5.14958	2.61e-07	2.91e-05
Ago2	2822.55	0.465466	0.0904132	5.14821	2.63e-07	2.91e-05
Mreg	500.322	-0.789934	0.153415	-5.149	2.62e-07	2.91e-05
Nkain1	275.281	-0.956013	0.185564	-5.15194	2.58e-07	2.91e-05
Hist3h2ba	4349.74	-0.994661	0.193449	-5.14172	2.72e-07	3e-05
Sema4f	173.952	-0.734572	0.1432	-5.12971	2.9e-07	3.17e-05
Emg1	3068.63	-0.446022	0.0870874	-5.12154	3.03e-07	3.27e-05
Mtmr7	847.594	-0.612099	0.119503	-5.12205	3.02e-07	3.27e-05
Cux2	342.507	-0.666154	0.130171	-5.11752	3.1e-07	3.32e-05
Timp2	5221.95	0.410738	0.0802823	5.11617	3.12e-07	3.32e-05
Spata22	110.425	-1.59071	0.311602	-5.10494	3.31e-07	3.5e-05
Mrps16	882.34	-0.549754	0.10797	-5.09173	3.55e-07	3.73e-05
Fibcd1	64.0512	-1.8633	0.366498	-5.08405	3.69e-07	3.84e-05
Colec12	2751.48	-0.676469	0.13307	-5.08358	3.7e-07	3.84e-05
Snai3	124.315	-1.21476	0.239612	-5.06972	3.98e-07	4.06e-05
Gins1	611.756	-0.541072	0.106716	-5.07021	3.97e-07	4.06e-05
Cdc7	1514.39	-0.637363	0.125706	-5.07028	3.97e-07	4.06e-05
Nfic	2243.43	0.522957	0.103296	5.06272	4.13e-07	4.18e-05
Pip5k1c	2558.23	-0.323316	0.0639267	-5.0576	4.25e-07	4.27e-05
Kif11	5055.91	-0.300754	0.0595404	-5.05126	4.39e-07	4.39e-05
Tc2n	338.484	-1.3898	0.275499	-5.04467	4.54e-07	4.51e-05
Phf2	970.021	0.528654	0.104872	5.04092	4.63e-07	4.58e-05
Orc1	962.947	-0.774225	0.153683	-5.03782	4.71e-07	4.62e-05
Sptbn2	1234.01	-0.915134	0.182126	-5.02472	5.04e-07	4.89e-05
Hist2h2bb	4455.36	0.652921	0.129937	5.02492	5.04e-07	4.89e-05
Epha8	368.817	-0.702693	0.139924	-5.02198	5.11e-07	4.9e-05
Hmgb2	8989.04	-0.540496	0.107622	-5.02215	5.11e-07	4.9e-05
Obscn	302.736	-1.18007	0.235232	-5.01663	5.26e-07	5.01e-05
Atp12a	73.1835	-1.76806	0.35253	-5.01535	5.29e-07	5.02e-05
ENSMUSG00000040838	231.727	-1.10568	0.220595	-5.01228	5.38e-07	5.07e-05
Syt9	596.453	-0.732174	0.146145	-5.00993	5.45e-07	5.1e-05
Lin28b	1180.82	-0.869929	0.173773	-5.00611	5.55e-07	5.15e-05
Peg10	3591.79	0.742892	0.148405	5.00584	5.56e-07	5.15e-05
Sh3bgrl2	2431.5	-0.520858	0.104112	-5.00286	5.65e-07	5.2e-05
Ttll5	1522.43	-0.473538	0.0947756	-4.99642	5.84e-07	5.35e-05
Ophn1	1929.32	-0.314519	0.0631171	-4.9831	6.26e-07	5.67e-05
Atg9b	53.2014	-1.6911	0.33949	-4.98129	6.32e-07	5.67e-05
Spata33	446.285	-0.90902	0.182502	-4.98087	6.33e-07	5.67e-05
Rad21l	281.69	-1.0914	0.219104	-4.98117	6.32e-07	5.67e-05
Nudt21	5799.12	-0.343411	0.0689881	-4.97783	6.43e-07	5.73e-05
Spata5	7591.23	-0.662457	0.133149	-4.9753	6.51e-07	5.77e-05
Cfi	209.369	2.0958	0.421526	4.97194	6.63e-07	5.84e-05
Atf7ip2	742.342	-1.00324	0.201823	-4.97089	6.66e-07	5.84e-05
Nutf2	1245.15	-0.594744	0.119718	-4.96788	6.77e-07	5.9e-05
Hic2	1638.67	-0.65157	0.131394	-4.95892	7.09e-07	6.15e-05
Prf1	44.946	-1.84927	0.373015	-4.95763	7.14e-07	6.16e-05
Dmrta2	55.7288	-1.38395	0.279358	-4.95403	7.27e-07	6.24e-05
Rundc3b	1793.23	-0.666495	0.134572	-4.95272	7.32e-07	6.25e-05
Kcnk4	348.391	-0.806264	0.162849	-4.95098	7.38e-07	6.27e-05
Fer1l4	25.2545	-2.3676	0.481276	-4.91943	8.68e-07	7.34e-05
Cxxc1	2700.32	-0.305871	0.062212	-4.91659	8.81e-07	7.4e-05
Ctnnbl1	2316.88	-0.397294	0.0809194	-4.90975	9.12e-07	7.63e-05
Unc5b	656.957	-0.585074	0.119262	-4.90579	9.31e-07	7.74e-05
D16Ertd472e	1003.41	-0.691849	0.141085	-4.90379	9.4e-07	7.78e-05
Elp1	5337.21	-0.313787	0.0640775	-4.89699	9.73e-07	7.98e-05
Olfr71	145.327	-1.04089	0.212545	-4.89727	9.72e-07	7.98e-05
Gcgr	14.3174	-2.93733	0.600165	-4.8942	9.87e-07	8.05e-05
Dnah8	572.909	-0.879802	0.179927	-4.88977	1.01e-06	8.19e-05
Zmynd19	3384.81	-0.511332	0.10483	-4.87775	1.07e-06	8.51e-05
Bub1	3749.99	-0.566146	0.116029	-4.87933	1.06e-06	8.51e-05
Acan	115.743	-0.997135	0.204433	-4.87755	1.07e-06	8.51e-05
Kmt2d	3771.76	0.466769	0.0956426	4.88034	1.06e-06	8.51e-05
Runx3	76.7175	-1.42554	0.29215	-4.87949	1.06e-06	8.51e-05
Prpf19	8170.92	-0.311064	0.0639284	-4.86581	1.14e-06	8.99e-05
Zfp592	1293.29	0.524608	0.107936	4.86034	1.17e-06	9.19e-05
Atad5	2500.28	-0.424356	0.087354	-4.85788	1.19e-06	9.26e-05
Ube2j2	3588.45	-0.482443	0.0995656	-4.84548	1.26e-06	9.68e-05
Cdca5	993.053	-0.556197	0.114769	-4.84623	1.26e-06	9.68e-05
Olfml3	1013	-1.10423	0.227762	-4.84817	1.25e-06	9.68e-05
Hist1h4j	18272.8	-0.80416	0.165954	-4.84569	1.26e-06	9.68e-05
Sfmbt1	3198.89	-0.622439	0.128728	-4.8353	1.33e-06	0.000101382
Pask	2089.46	-0.713137	0.147516	-4.8343	1.34e-06	0.000101425
Ccnb1	4284.05	-0.425724	0.0883282	-4.8198	1.44e-06	0.000108578
Myh6	582.766	-1.09403	0.227067	-4.81808	1.45e-06	0.000109014
Stag3	4171.24	-0.854328	0.177388	-4.81617	1.46e-06	0.000109064
Mcm3	5884.33	-0.409427	0.0849989	-4.81685	1.46e-06	0.000109064
Unc5d	256.834	-1.18706	0.246577	-4.81414	1.48e-06	0.000109679
Pus7	3079.01	-0.287099	0.0596937	-4.80954	1.51e-06	0.000111725
Nfkbia	3485.03	0.480677	0.099986	4.80745	1.53e-06	0.00011224
Gsr	6758.46	-0.45605	0.0948754	-4.80683	1.53e-06	0.00011224
Cep85	5183.97	-0.629888	0.131088	-4.80507	1.55e-06	0.000112727
Hormad2	186.797	-1.11504	0.232148	-4.80314	1.56e-06	0.000113321
Zswim5	1314.47	-0.928662	0.193429	-4.80104	1.58e-06	0.000113512
BC055324	2679.79	-0.48346	0.100698	-4.80108	1.58e-06	0.000113512
Shmt1	2284.4	-0.494747	0.103085	-4.79938	1.59e-06	0.000113953
Scube3	607.47	-0.55082	0.114947	-4.79195	1.65e-06	0.000117745
Zfp980	392.228	0.694463	0.144981	4.79003	1.67e-06	0.000118364
Slbp	5605.59	-0.380238	0.0794151	-4.78798	1.68e-06	0.00011906
Polr2b	10325.4	-0.408974	0.0854647	-4.7853	1.71e-06	0.000120143
Sycp3	2017.97	-1.0289	0.215149	-4.78229	1.73e-06	0.000120919
Otud7a	106.783	-1.09818	0.229623	-4.78251	1.73e-06	0.000120919
Nop2	2404.97	-0.419194	0.0876717	-4.78141	1.74e-06	0.000120935
Cdc34	2258.94	-0.485944	0.10167	-4.7796	1.76e-06	0.000121512
Grik3	222.596	-1.33353	0.279261	-4.77522	1.8e-06	0.000123667
Fam69b	650.94	-0.548742	0.115161	-4.76501	1.89e-06	0.00012955
Ccdc136	1251.43	-0.823337	0.172949	-4.76059	1.93e-06	0.000131869
Rhox13	796.237	-0.957021	0.201489	-4.74975	2.04e-06	0.000138562
Arid3a	861.296	-0.612563	0.12906	-4.74635	2.07e-06	0.000140327
Nop9	2188.67	-0.448993	0.0946516	-4.74365	2.1e-06	0.00014105
Zfp692	567.422	-0.615712	0.129793	-4.7438	2.1e-06	0.00014105
Igf1	10072.9	0.53057	0.11199	4.73766	2.16e-06	0.000144687
Ndrg4	1623.29	-0.841172	0.177887	-4.72869	2.26e-06	0.000150612
Disp3	68.9682	-1.27589	0.269872	-4.72776	2.27e-06	0.000150692
Sos1	2068.3	0.594765	0.125867	4.72535	2.3e-06	0.000151876
Arfgef3	332.904	-0.846478	0.179275	-4.72168	2.34e-06	0.00015402
Zw10	1893.11	-0.350026	0.0742106	-4.71666	2.4e-06	0.000157238
Gm15107	945.104	-0.872886	0.185507	-4.70541	2.53e-06	0.000165501
Rcan3	2360.51	-0.390312	0.0830074	-4.70213	2.57e-06	0.000167511
Mei4	160.544	-1.14397	0.243503	-4.69795	2.63e-06	0.000170305
Hipk1	4822.55	0.336106	0.0715797	4.69556	2.66e-06	0.00017163
Suclg1	3236.46	0.403464	0.0859523	4.69405	2.68e-06	0.000172017
ENSMUSG00000079374	151.626	-1.91117	0.407196	-4.69349	2.69e-06	0.000172017
Tex15	9776.78	-0.804913	0.171708	-4.68767	2.76e-06	0.000175609
Acss2	1821.98	-0.592764	0.12645	-4.68774	2.76e-06	0.000175609
Lbr	4479.55	-0.365367	0.0779836	-4.68517	2.8e-06	0.000177078
Zdhhc2	4672.06	0.477204	0.101957	4.68043	2.86e-06	0.000180096
Cbx7	237.683	-0.928541	0.1984	-4.68014	2.87e-06	0.000180096
Papolb	125.702	-0.881341	0.188584	-4.67345	2.96e-06	0.000185348
Zfp300	276.227	0.75631	0.162403	4.65699	3.21e-06	0.000199587
Usp35	487.369	-0.501297	0.107651	-4.65667	3.21e-06	0.000199587
Gpc2	356.73	-0.728403	0.156866	-4.64346	3.43e-06	0.000211985
Pja2	5409.56	0.274607	0.0592379	4.63565	3.56e-06	0.000219318
Arid5b	3452.58	0.485392	0.104816	4.63092	3.64e-06	0.000223553
Asf1b	1222.55	-0.651619	0.140917	-4.62412	3.76e-06	0.000230151
Taf7l	6313.07	-0.711375	0.153882	-4.62286	3.78e-06	0.000230697
Elavl3	81.3616	-1.33011	0.287984	-4.6187	3.86e-06	0.000231922
Esco2	2199.64	-0.597152	0.12927	-4.61941	3.85e-06	0.000231922
Ube2t	715.121	-0.720864	0.156066	-4.61898	3.86e-06	0.000231922
Smco1	117.999	-1.07556	0.232764	-4.62081	3.82e-06	0.000231922
Esx1	260.068	-1.47851	0.321518	-4.59853	4.25e-06	0.000254604
Dnajc9	2422.36	-0.4221	0.0919177	-4.59215	4.39e-06	0.00026156
Pou4f1	325.766	-0.998544	0.217503	-4.59095	4.41e-06	0.000262119
Prlr	2065.56	0.53291	0.116166	4.58747	4.49e-06	0.000265561
Eif2b5	3444.44	-0.35616	0.0777704	-4.57964	4.66e-06	0.000273727
Actg1	35113.7	0.343282	0.0749567	4.57974	4.66e-06	0.000273727
Cyp2s1	471.855	0.566642	0.123796	4.57723	4.71e-06	0.000275822
Poln	256.742	-0.951562	0.207921	-4.57655	4.73e-06	0.000275822
Gpat2	1679.68	-0.708604	0.154914	-4.57418	4.78e-06	0.000277966
Osbp2	179.754	-0.807227	0.176545	-4.57237	4.82e-06	0.000279396
Sox10	137.659	-0.873885	0.19135	-4.56695	4.95e-06	0.0002857
Dpy19l4	4444.02	0.317156	0.0694823	4.56455	5.01e-06	0.000287971
Spc24	1214.58	-0.458068	0.100415	-4.56174	5.07e-06	0.000290832
Prox1	111.225	1.08182	0.237396	4.55701	5.19e-06	0.000296431
Lss	1524.19	-0.538033	0.118239	-4.5504	5.35e-06	0.000304828
Wipf3	2191.79	0.544378	0.119976	4.53741	5.69e-06	0.000323095
Prim2	1736.3	-0.461089	0.101651	-4.536	5.73e-06	0.000324141
Zfp383	403.495	0.628532	0.138733	4.53052	5.88e-06	0.000331511
Parp4	895.049	0.382	0.0845055	4.52041	6.17e-06	0.000346556
Car8	45.6888	-1.62008	0.358551	-4.51841	6.23e-06	0.000348659
Aldoc	695.605	-0.67836	0.150299	-4.51341	6.38e-06	0.000354957
Eef2k	2163.65	-0.41685	0.0923629	-4.51317	6.39e-06	0.000354957
Tbx1	117.836	-1.27367	0.28281	-4.50362	6.68e-06	0.000368802
Nat10	1614.18	-0.40515	0.0899566	-4.50384	6.67e-06	0.000368802
Xlr4c	343.833	-0.881787	0.195847	-4.50244	6.72e-06	0.000369616
Klf11	2910.58	-0.431289	0.0958732	-4.49854	6.84e-06	0.000375203
Xkrx	88.756	1.14964	0.255799	4.49429	6.98e-06	0.000381487
Zfp983	459.874	0.829122	0.184674	4.48964	7.13e-06	0.00038862
Hist1h4k	24076.1	-0.637085	0.141924	-4.4889	7.16e-06	0.000388678
Aifm3	621.922	-0.861102	0.191885	-4.48758	7.2e-06	0.0003898
Kcnj4	140.598	-1.57064	0.35011	-4.48612	7.25e-06	0.000391201
Arhgef33	179.143	-0.804783	0.179579	-4.48149	7.41e-06	0.000398461
Ak4	1271.24	-0.657461	0.146892	-4.47582	7.61e-06	0.000407861
Donson	1054.21	-0.396043	0.0886415	-4.46792	7.9e-06	0.000421835
Bap1	3966.76	-0.251699	0.0563483	-4.46684	7.94e-06	0.000422583
Gmds	607.465	-0.700168	0.156908	-4.46229	8.11e-06	0.000430257
D430041D05Rik	186.368	-0.72185	0.161883	-4.45909	8.23e-06	0.000435332
9330182L06Rik	194.794	-0.762453	0.171143	-4.45506	8.39e-06	0.000442159
Ercc6l	1584.61	-0.389471	0.0874433	-4.45398	8.43e-06	0.000442969
Sec22c	495.504	-0.628955	0.141485	-4.4454	8.77e-06	0.000459557
Ppp1r8	3846.93	-0.308851	0.0694905	-4.44451	8.81e-06	0.000459991
Kdm6b	953.771	0.45754	0.103018	4.44136	8.94e-06	0.000465286
Ndufaf8	634.853	-0.460938	0.103881	-4.43718	9.11e-06	0.000472908
Sox9	2310.58	0.653667	0.147365	4.43569	9.18e-06	0.000474689
Rimklb	1655.16	-0.72728	0.164089	-4.43224	9.33e-06	0.000480846
Arsb	758.3	0.529169	0.119435	4.4306	9.4e-06	0.000483005
Tex19.1	2695.16	-0.687313	0.155522	-4.4194	9.9e-06	0.000507123
Ccp110	3394.12	-0.503711	0.114105	-4.41444	1.01e-05	0.000517272
Rnf17	2484.24	-0.644802	0.146181	-4.41097	1.03e-05	0.000519171
Rnf115	2441.78	-0.401402	0.0909881	-4.41159	1.03e-05	0.000519171
Myo15	98.9884	-1.16565	0.264247	-4.41122	1.03e-05	0.000519171
Rnf212b	202.883	-0.971811	0.22028	-4.41172	1.03e-05	0.000519171
Ank	956.546	0.428553	0.0972542	4.40652	1.05e-05	0.000526693
Exosc8	1370.55	-0.367893	0.0834781	-4.40706	1.05e-05	0.000526693
Prmt7	3244.3	-0.405514	0.0920691	-4.40445	1.06e-05	0.000530123
Siah1b	1464.95	-0.572612	0.130072	-4.40227	1.07e-05	0.000533858
Lhx6	128.341	-1.27636	0.290093	-4.39984	1.08e-05	0.000538244
Mre11a	2602.24	-0.449645	0.102367	-4.39248	1.12e-05	0.000555101
Trnp1	404.189	-0.812967	0.185114	-4.39171	1.12e-05	0.000555406
Chd5	394.754	-0.950894	0.216579	-4.39052	1.13e-05	0.000556773
Nipbl	7530.44	0.238686	0.0543847	4.38885	1.14e-05	0.000558551
Diaph2	2777.21	0.334406	0.0762001	4.38852	1.14e-05	0.000558551
Tesmin	231.679	-1.00263	0.228508	-4.38774	1.15e-05	0.000558891
Eaf2	187.031	-0.890317	0.202954	-4.3868	1.15e-05	0.000559665
Rnps1	3547.47	-0.372532	0.0849391	-4.38587	1.16e-05	0.000560379
Coq7	1783.77	-0.442903	0.101022	-4.38421	1.16e-05	0.00056302
Dapk2	430.151	-0.707027	0.161316	-4.38286	1.17e-05	0.000564842
ENSMUSG00000024797	1808.38	-0.377999	0.0862602	-4.38208	1.18e-05	0.000565204
Slc29a3	529.069	0.372115	0.0849923	4.37822	1.2e-05	0.000570301
Cdca7l	2436.66	-0.674481	0.154023	-4.3791	1.19e-05	0.000570301
Galnt6	705.754	-0.822311	0.187818	-4.37824	1.2e-05	0.000570301
Khdrbs2	98.0864	-1.28236	0.293311	-4.37201	1.23e-05	0.000583364
Arhgap20	3432.61	0.370197	0.0846726	4.3721	1.23e-05	0.000583364
Haus8	860.296	-0.735811	0.168456	-4.36796	1.25e-05	0.000592575
Zfhx4	1860.07	0.513318	0.117606	4.36472	1.27e-05	0.000597979
Pou3f1	320.68	-0.871386	0.199628	-4.36506	1.27e-05	0.000597979
Usp49	1715.47	-0.36087	0.0827346	-4.36178	1.29e-05	0.000604345
Tro	2640.91	-0.3341	0.0766129	-4.36088	1.3e-05	0.000605111
Jag2	1532.99	-0.795406	0.182545	-4.3573	1.32e-05	0.000610686
Strn3	5551.91	0.213462	0.0489887	4.35737	1.32e-05	0.000610686
Specc1	1484.16	-0.64761	0.148636	-4.35701	1.32e-05	0.000610686
Mcm7	6789.64	-0.294305	0.0675813	-4.35483	1.33e-05	0.000615062
Uba1y	5038.91	-0.667094	0.153406	-4.34855	1.37e-05	0.000631154
Otud6a	102.538	-1.68473	0.387713	-4.3453	1.39e-05	0.000638785
Spats2	2768.59	-0.371875	0.0856916	-4.33969	1.43e-05	0.000650847
Cebpd	527.255	0.56323	0.129764	4.34042	1.42e-05	0.000650847
Hist3h2a	21416.6	-0.70725	0.162985	-4.33935	1.43e-05	0.000650847
Thop1	3009.05	-0.531686	0.122758	-4.33119	1.48e-05	0.000673572
Ttc19	1832.46	-0.401309	0.0927211	-4.32813	1.5e-05	0.000681119
Med4	2267.94	-0.334374	0.0772792	-4.32682	1.51e-05	0.000682265
L3mbtl3	1485.96	0.313974	0.0725692	4.32654	1.51e-05	0.000682265
Elovl6	1653.32	0.334888	0.0774768	4.32243	1.54e-05	0.000693208
Acvr1	494.597	0.484862	0.112263	4.31899	1.57e-05	0.000702183
Fbxo15	118.722	-1.18277	0.274183	-4.3138	1.6e-05	0.000716906
Rad51ap1	764.392	-0.404618	0.0938314	-4.31218	1.62e-05	0.000720226
Rbmxl2	1177.03	-0.830776	0.192769	-4.30969	1.63e-05	0.000726413
Mcm6	8278.76	-0.321128	0.0745364	-4.30834	1.64e-05	0.000728874
Piwil2	5559.24	-0.755151	0.175382	-4.30573	1.66e-05	0.000735533
Tpgs2	1360.32	-0.564061	0.131034	-4.30471	1.67e-05	0.000736971
Kif24	826.272	-0.509056	0.118395	-4.29966	1.71e-05	0.000751938
Tlr8	53.3354	1.32281	0.307862	4.29677	1.73e-05	0.000758635
Taf9b	2006.71	-0.636827	0.14822	-4.29651	1.74e-05	0.000758635
Moap1	286.077	-0.633773	0.147621	-4.29324	1.76e-05	0.000767853
Hist1h2bm	12176.8	-0.714207	0.166429	-4.29135	1.78e-05	0.000772347
Ndn	3873.71	0.23636	0.0551155	4.28845	1.8e-05	0.000780429
Pak2	4543.62	0.204284	0.0476426	4.28783	1.8e-05	0.000780535
Tgfb2	825.993	0.502663	0.117292	4.28558	1.82e-05	0.000785715
Tdrd9	2201.26	-0.845762	0.197369	-4.28519	1.83e-05	0.000785715
Dnmt3b	2378.34	-0.655983	0.15314	-4.28356	1.84e-05	0.000789436
Cct3	11200.6	-0.35667	0.0832899	-4.28227	1.85e-05	0.000789882
Zp3	29.018	-1.60433	0.374608	-4.2827	1.85e-05	0.000789882
Dll3	73.8386	-1.09017	0.254776	-4.27893	1.88e-05	0.000797678
Ttk	1487.41	-0.395717	0.0924679	-4.2795	1.87e-05	0.000797678
Gm960	97.3433	-1.48089	0.346237	-4.2771	1.89e-05	0.000802199
Galk1	2790.76	-0.414655	0.0970995	-4.27041	1.95e-05	0.000824505
Slc25a5	8538.31	0.323089	0.0757486	4.26528	2e-05	0.000841499
Cers6	3597.86	0.424813	0.0996244	4.26415	2.01e-05	0.00084361
Fgf22	77.4426	-0.973945	0.228444	-4.26338	2.01e-05	0.000844354
Scml2	7937.9	-0.660986	0.15506	-4.26277	2.02e-05	0.000844527
Gm884	390.964	-0.975084	0.228836	-4.26106	2.03e-05	0.000848838
Dmrtc2	67.3481	-1.66566	0.39119	-4.25794	2.06e-05	0.00085545
Jph3	135.005	-0.977523	0.229579	-4.25789	2.06e-05	0.00085545
Paqr9	180.621	-1.13023	0.26546	-4.25762	2.07e-05	0.00085545
Dhx40	5216.82	-0.419735	0.0986043	-4.25676	2.07e-05	0.000856592
Ecsit	1070.51	-0.51862	0.12188	-4.25516	2.09e-05	0.000860572
Ran	12559.9	-0.212262	0.0499175	-4.25225	2.12e-05	0.000869653
Map3k9	648.709	-0.886823	0.208734	-4.24857	2.15e-05	0.000881852
Zfp59	628.355	0.592373	0.139596	4.24347	2.2e-05	0.000899883
Efcab5	86.1724	-1.38445	0.32659	-4.2391	2.24e-05	0.000915307
Ckap2	2246.45	-0.33809	0.0798401	-4.23459	2.29e-05	0.000929461
Fgfr3	428.035	-0.780964	0.184427	-4.23454	2.29e-05	0.000929461
Syce3	237.906	-1.00932	0.23847	-4.23247	2.31e-05	0.000935731
Zswim4	2118.53	-0.426368	0.101061	-4.21891	2.45e-05	0.000991374
8030474K03Rik	49.8472	-2.67249	0.633646	-4.21765	2.47e-05	0.000994501
Ovol1	62.2675	-1.30605	0.309747	-4.2165	2.48e-05	0.000997121
Dpm1	558.491	-0.576586	0.136768	-4.2158	2.49e-05	0.000997789
Fam53b	1564.93	-0.3639	0.08637	-4.21327	2.52e-05	0.0010041
Sox11	749.308	-0.619002	0.146905	-4.21363	2.51e-05	0.0010041
Rab22a	3066.92	-0.356733	0.0847169	-4.21089	2.54e-05	0.0010123
Bard1	1377.36	-0.509223	0.121076	-4.2058	2.6e-05	0.00103213
Tonsl	988.746	-0.555863	0.132178	-4.20541	2.61e-05	0.00103213
Zmat1	724.512	0.799296	0.190262	4.20102	2.66e-05	0.0010498
Jarid2	3962.39	-0.374289	0.0891438	-4.19871	2.68e-05	0.00105802
Mt1	3464.7	-0.406175	0.0967924	-4.19635	2.71e-05	0.00106653
Tmem132e	139.521	-1.14533	0.272996	-4.1954	2.72e-05	0.00106845
Kif27	563.76	-0.7092	0.169111	-4.19369	2.74e-05	0.00107395
Gm7072	1005.02	0.27787	0.0662786	4.19245	2.76e-05	0.00107728
Slk	11607.3	-0.395507	0.0945301	-4.18393	2.87e-05	0.00111586
Dcaf10	3099.23	-0.410099	0.0980444	-4.18279	2.88e-05	0.00111877
Focad	1789.15	-0.433037	0.103597	-4.18	2.92e-05	0.00112992
Larp1b	1209.03	-0.661009	0.158187	-4.17866	2.93e-05	0.00113254
Anapc15	1754.07	-0.352249	0.0843025	-4.1784	2.94e-05	0.00113254
Btbd18	551.824	-0.801422	0.191856	-4.17721	2.95e-05	0.00113583
Akap8	2699.64	-0.445599	0.107099	-4.16063	3.17e-05	0.00121866
Dus1l	1749.95	-0.411238	0.0990385	-4.15231	3.29e-05	0.00126089
Henmt1	292.701	-0.651927	0.157119	-4.14925	3.34e-05	0.00127488
Fam83g	348.349	-0.754841	0.181952	-4.14858	3.35e-05	0.00127561
Piwil1	124.329	-1.01728	0.245283	-4.14739	3.36e-05	0.00127931
Ddb2	692.496	-0.690324	0.166546	-4.14495	3.4e-05	0.00128977
Gjc1	1257.66	-0.354397	0.0855209	-4.14399	3.41e-05	0.00128977
Klf10	2962.56	-0.418416	0.100971	-4.14393	3.41e-05	0.00128977
Mms22l	1360.21	-0.454359	0.109731	-4.14067	3.46e-05	0.00130523
Cpsf4	1920.31	-0.340684	0.0823236	-4.13835	3.5e-05	0.00131547
Atp1b2	1267.52	0.681906	0.164881	4.13575	3.54e-05	0.00132741
Pold2	1464.64	-0.368136	0.0890915	-4.13211	3.59e-05	0.00133338
Rps6ka6	1522.8	-0.682564	0.165123	-4.13368	3.57e-05	0.00133338
Timeless	1564.69	-0.414854	0.100378	-4.1329	3.58e-05	0.00133338
Plekhf2	2487.99	-0.427039	0.103336	-4.13252	3.59e-05	0.00133338
Dscam	43.3068	-1.46457	0.354384	-4.13273	3.58e-05	0.00133338
Slc25a13	1439.03	0.366942	0.0888407	4.13034	3.62e-05	0.00134067
Syngr3	19.6582	-2.48068	0.601032	-4.12736	3.67e-05	0.00134583
Ppfia1	4224.34	-0.356229	0.0862982	-4.12788	3.66e-05	0.00134583
Nutm1	540.014	-0.768199	0.186145	-4.12687	3.68e-05	0.00134583
Smyd3	968.508	-0.51327	0.124311	-4.1289	3.64e-05	0.00134583
Pcdhgb2	63.7038	1.21066	0.293254	4.12836	3.65e-05	0.00134583
Ddx4	4846.51	-0.765033	0.185451	-4.12525	3.7e-05	0.00135233
Tmem63c	46.4564	-1.66442	0.403579	-4.12415	3.72e-05	0.00135578
Cdc20	3315.92	-0.356342	0.0864302	-4.12289	3.74e-05	0.00136022
Gnl2	4858.06	-0.326792	0.0793045	-4.12073	3.78e-05	0.00137
Cd74	301.622	0.726784	0.176505	4.11765	3.83e-05	0.00138537
Ndufa9	3820.25	-0.257461	0.0625476	-4.11624	3.85e-05	0.00139078
Ddx11	1886.97	-0.855146	0.208042	-4.11045	3.95e-05	0.00142301
Rfc5	1756.91	-0.388226	0.0944816	-4.10901	3.97e-05	0.00142562
Tex16	1034.22	-0.843909	0.205367	-4.10927	3.97e-05	0.00142562
Spata1	452.031	-0.537837	0.130973	-4.10648	4.02e-05	0.00143819
Gja3	44.0546	-2.10911	0.51419	-4.10181	4.1e-05	0.00146432
Nrg1	476.602	0.620961	0.15146	4.09983	4.13e-05	0.00147367
Btbd10	3017.52	-0.426701	0.104143	-4.09726	4.18e-05	0.00148689
Bend3	913.509	-0.454023	0.110936	-4.09265	4.26e-05	0.00151354
Hells	8440.82	-0.58667	0.143382	-4.09166	4.28e-05	0.00151672
Olfr373	83.4934	-0.958684	0.234357	-4.09071	4.3e-05	0.00151967
Ctnnd1	7273.62	0.334659	0.0818813	4.08712	4.37e-05	0.00154003
Dennd2c	1003.89	-0.597579	0.146279	-4.08519	4.4e-05	0.00154953
Klrg2	88.9113	-1.30937	0.320818	-4.08136	4.48e-05	0.00157192
Meiob	96.9181	-1.57345	0.385594	-4.0806	4.49e-05	0.00157372
Msn	2276.44	0.465371	0.114136	4.07734	4.56e-05	0.00158912
Mlf1	1060.52	-0.549486	0.134757	-4.07762	4.55e-05	0.00158912
Luzp4	1207.29	-0.809793	0.198881	-4.07175	4.67e-05	0.00162434
Zbtb32	350.326	-0.896082	0.220157	-4.07019	4.7e-05	0.00163044
ENSMUSG00000113149	175.942	-0.731783	0.179804	-4.06989	4.7e-05	0.00163044
Klhl28	1691.72	0.365129	0.0900482	4.05482	5.02e-05	0.00173551
Spg20	2566.97	0.374036	0.0922969	4.05253	5.07e-05	0.00174888
Vars	3617.32	-0.355136	0.087657	-4.05142	5.09e-05	0.00175351
Brap	3722.89	-0.419401	0.103646	-4.04646	5.2e-05	0.00178731
Bicdl1	681.263	-0.672681	0.166271	-4.04568	5.22e-05	0.00178956
Tipin	2967.14	-0.501628	0.124019	-4.04476	5.24e-05	0.00179283
Polr3e	3005.24	-0.278185	0.0687994	-4.04341	5.27e-05	0.00179941
Rad54b	918.202	-0.45065	0.11148	-4.04243	5.29e-05	0.0018032
Rmi2	237.915	-0.658378	0.162985	-4.0395	5.36e-05	0.00182213
Ucp2	2900.75	0.490539	0.121512	4.03697	5.41e-05	0.00183802
Tmem11	1715.39	-0.27537	0.0682261	-4.03614	5.43e-05	0.00184077
Bub1b	4015.5	-0.465425	0.115363	-4.03444	5.47e-05	0.00185027
Sp6	137.726	-0.754708	0.187095	-4.03381	5.49e-05	0.00185142
Cnksr2	291.769	-1.02914	0.255273	-4.03153	5.54e-05	0.00185805
Nmt2	15528.9	-0.365326	0.0906095	-4.03187	5.53e-05	0.00185805
Nup133	3839.34	-0.560121	0.138918	-4.03203	5.53e-05	0.00185805
Tbl2	2387.8	-0.292644	0.0726551	-4.02785	5.63e-05	0.00187965
Agbl4	64.4299	-1.47948	0.367289	-4.02811	5.62e-05	0.00187965
Nrip3	477.442	-1.03751	0.257687	-4.02624	5.67e-05	0.00188873
Shq1	1225.89	-0.529444	0.131517	-4.02565	5.68e-05	0.00188962
Lrrn2	208.183	0.798183	0.198369	4.02372	5.73e-05	0.00190132
Tcf7l2	445.376	0.519832	0.129232	4.02247	5.76e-05	0.00190478
Rcc1	1551.93	-0.430446	0.107014	-4.02234	5.76e-05	0.00190478
Raly	9561.35	-0.230723	0.0573788	-4.02105	5.79e-05	0.00191145
Rcc2	9967.19	-0.419645	0.104443	-4.01793	5.87e-05	0.00193299
Tex11	4055.53	-0.699537	0.174253	-4.0145	5.96e-05	0.00195349
Ercc8	492.245	-0.54916	0.136778	-4.01497	5.95e-05	0.00195349
Rad18	1233.19	-0.397082	0.0989543	-4.01279	6e-05	0.0019638
Rep15	622.363	-0.590838	0.147688	-4.00059	6.32e-05	0.00206374
Cep83	2270.87	-0.379521	0.0949512	-3.99701	6.41e-05	0.00209098
Tnrc6c	4226	-0.485225	0.121448	-3.99533	6.46e-05	0.00209757
Nfia	4778.04	0.326446	0.0817066	3.99535	6.46e-05	0.00209757
Bend4	3466.18	-0.5006	0.125446	-3.99056	6.59e-05	0.00213592
Cep250	2434.14	-0.476116	0.119411	-3.98721	6.69e-05	0.00216201
Rab39	59.4891	-1.10233	0.276564	-3.98582	6.72e-05	0.00216848
Foxr1	298.398	-0.704609	0.17679	-3.98557	6.73e-05	0.00216848
Kcnab2	410.442	-0.529924	0.133088	-3.98176	6.84e-05	0.00219919
Mybl2	1161.96	-0.471194	0.118443	-3.97825	6.94e-05	0.00222323
Kif15	2435.42	-0.649294	0.163205	-3.97839	6.94e-05	0.00222323
Tapbpl	543.106	-0.661108	0.166301	-3.97538	7.03e-05	0.00224144
Mamld1	1087.14	0.576348	0.144967	3.97573	7.02e-05	0.00224144
Snai2	234.432	0.662075	0.166635	3.97321	7.09e-05	0.00225316
Arl4d	816.615	0.840202	0.211447	3.97359	7.08e-05	0.00225316
Taf1	7884.65	-0.390915	0.0984331	-3.97138	7.15e-05	0.00226619
F8	539.512	0.494708	0.124644	3.96897	7.22e-05	0.00228479
Nobox	45.9698	-1.34363	0.338677	-3.96729	7.27e-05	0.00229601
Gm10439	792.318	-0.774083	0.195136	-3.96689	7.28e-05	0.00229601
Prim1	1610.69	-0.382161	0.096411	-3.96387	7.37e-05	0.00232074
Brf1	2196.51	-0.341154	0.0861325	-3.96081	7.47e-05	0.00234624
Snrpf	2762.9	-0.301093	0.0760444	-3.95943	7.51e-05	0.00235528
Stmn1	9141.71	-0.283651	0.0716945	-3.95638	7.61e-05	0.00238101
Col22a1	658.208	-0.896378	0.226619	-3.95544	7.64e-05	0.00238585
Ott	1834.8	-0.772895	0.195483	-3.95378	7.69e-05	0.0023979
Frs3	358.871	-0.501696	0.126919	-3.95287	7.72e-05	0.00240245
Txnrd3	2189.26	-0.493246	0.124917	-3.94858	7.86e-05	0.00244126
Tmem28	42.2147	-1.24974	0.316718	-3.94592	7.95e-05	0.00246383
Sycp2	2705.64	-0.892722	0.226272	-3.94535	7.97e-05	0.00246512
Tbl1xr1	3548.64	0.253994	0.064403	3.94382	8.02e-05	0.0024762
Trim52	233.696	-0.977839	0.24802	-3.94258	8.06e-05	0.00248431
Igip	651.035	0.435097	0.110534	3.93633	8.27e-05	0.0025451
Topaz1	711.215	-0.656887	0.167098	-3.93115	8.45e-05	0.00259572
Zswim7	680.799	-0.46553	0.118474	-3.9294	8.52e-05	0.00260981
Prkag2	970.792	-0.558983	0.142301	-3.92816	8.56e-05	0.00261841
Brip1	1511.04	-0.309156	0.0787399	-3.92629	8.63e-05	0.00263162
Gm4779	1431.61	-0.696541	0.177415	-3.92605	8.64e-05	0.00263162
Dtx2	1593.78	-0.483558	0.123233	-3.92392	8.71e-05	0.00265007
Hcn2	126.124	-0.845651	0.215596	-3.9224	8.77e-05	0.00265818
Madd	622.391	-0.72304	0.184341	-3.9223	8.77e-05	0.00265818
Gpatch3	709.287	-0.453987	0.11576	-3.92181	8.79e-05	0.00265865
Eras	11.929	-3.08885	0.788213	-3.9188	8.9e-05	0.00268708
Xrcc6	2451.17	-0.42481	0.10849	-3.91566	9.02e-05	0.00269251
Dnaaf5	1231.58	-0.352041	0.0899039	-3.91575	9.01e-05	0.00269251
Tpsb2	199.422	1.48359	0.378868	3.91586	9.01e-05	0.00269251
Evpl	633.817	-0.904139	0.230894	-3.91582	9.01e-05	0.00269251
Bcl3	181.786	1.03138	0.26331	3.91696	8.97e-05	0.00269251
Kbtbd6	282.455	-0.592661	0.151289	-3.91742	8.95e-05	0.00269251
Zbtb49	438.021	-0.441706	0.112832	-3.91472	9.05e-05	0.00269415
Cnst	1853.6	0.361583	0.0923669	3.91464	9.05e-05	0.00269415
Tmcc1	2033	-0.364761	0.0932145	-3.91314	9.11e-05	0.00270115
Setx	12153.7	-0.378975	0.0968438	-3.91326	9.11e-05	0.00270115
Msh6	7699.69	-0.379437	0.0971186	-3.90694	9.35e-05	0.00276639
Gnpda2	1392.7	0.263818	0.0675385	3.90618	9.38e-05	0.00277005
Nthl1	317.898	-0.514713	0.131802	-3.90519	9.42e-05	0.00277641
Cpeb4	1897.7	-0.334623	0.0857556	-3.90205	9.54e-05	0.00279761
Dhrs7	2384.9	0.284774	0.0729779	3.90219	9.53e-05	0.00279761
Dppa3	13.046	-2.2669	0.580928	-3.9022	9.53e-05	0.00279761
Wscd1	196.918	-0.601909	0.154485	-3.89622	9.77e-05	0.00282181
Senp5	2945.01	0.334706	0.0858858	3.8971	9.74e-05	0.00282181
Eif2ak2	2115.36	0.364041	0.0933719	3.89883	9.67e-05	0.00282181
Rgs2	5119.94	0.509414	0.130651	3.89903	9.66e-05	0.00282181
Mtmr3	8486.22	-0.29982	0.0769539	-3.8961	9.78e-05	0.00282181
Mageb4	3751.79	-0.604683	0.155198	-3.89621	9.77e-05	0.00282181
Rims1	206.459	-0.908578	0.233165	-3.89671	9.75e-05	0.00282181
Pcbp2	3155.46	0.307152	0.0788108	3.89734	9.73e-05	0.00282181
Tex13c2	63.8991	-1.54209	0.395707	-3.89706	9.74e-05	0.00282181
Tex13b	1836.06	-0.621045	0.159479	-3.8942	9.85e-05	0.00283896
Zbtb16	2095.83	-0.69083	0.17743	-3.89353	9.88e-05	0.0028418
Parp12	2929.06	-0.394023	0.10123	-3.89236	9.93e-05	0.00284558
Rimkla	249.905	-0.908336	0.233358	-3.89245	9.92e-05	0.00284558
Cyb5rl	297.177	-0.718036	0.184511	-3.89156	9.96e-05	0.0028492
Lsm3	2422.69	-0.360833	0.0927303	-3.89121	9.97e-05	0.0028492
Kctd18	1171.68	-0.469191	0.120628	-3.88957	0.000100422	0.0028635
Snrnp40	3089.37	-0.365816	0.0940628	-3.88906	0.000100633	0.00286455
Prkaa1	1692.57	0.545054	0.140192	3.88792	0.000101108	0.00287307
Pde7a	2484.79	-0.308351	0.0793195	-3.88746	0.0001013	0.00287354
Qrich1	8932.69	-0.331286	0.0852656	-3.88534	0.000102185	0.00287971
Plek	313.525	0.466921	0.120159	3.88585	0.000101971	0.00287971
Casp8ap2	5281.44	-0.289616	0.0745395	-3.8854	0.000102162	0.00287971
Dusp9	1658.68	-0.694827	0.178837	-3.88526	0.00010222	0.00287971
Zc3h13	3769.98	-0.227737	0.0586304	-3.88428	0.000102632	0.00288637
Fbxw7	1961.89	-0.361453	0.0931546	-3.88014	0.000104398	0.00292101
Slc41a2	730.08	-0.44853	0.115594	-3.88022	0.000104361	0.00292101
Jph1	643.22	-0.64093	0.165156	-3.88075	0.000104133	0.00292101
Esrrb	37.7018	-1.20371	0.310375	-3.87824	0.000105213	0.00293881
Ncstn	4008.41	0.249009	0.0642306	3.8768	0.000105838	0.0029462
5730507C01Rik	357.451	-0.654844	0.168905	-3.877	0.000105751	0.0029462
Dusp14	281.485	-0.639055	0.164984	-3.87343	0.000107316	0.00298229
9030624G23Rik	281.436	-0.687044	0.177549	-3.8696	0.000109014	0.00302436
Gars	5616.07	-0.355922	0.092067	-3.8659	0.000110681	0.0030654
Celsr1	1945.11	0.630476	0.163145	3.86451	0.000111312	0.00307252
Nasp	10252.3	-0.448416	0.116024	-3.86487	0.000111149	0.00307252
Taf5	1618.37	-0.373263	0.0966103	-3.86359	0.000111732	0.00307711
Ccbe1	1125.79	0.536112	0.13877	3.86333	0.000111854	0.00307711
Clu	90904.1	0.423121	0.109542	3.86263	0.000112174	0.00308076
Nelfcd	2105.25	-0.332035	0.086011	-3.86038	0.000113212	0.00310406
Atad2b	2788.44	0.334689	0.0867437	3.85836	0.000114149	0.00312451
Setdb2	1332.02	-0.450998	0.117021	-3.85399	0.000116206	0.00317553
Hist1h1t	792.262	-0.62512	0.162244	-3.85297	0.000116693	0.00318352
Grin1	48.2517	-1.12992	0.293469	-3.8502	0.000118023	0.00320681
B4galt2	1391.26	-0.454887	0.118153	-3.84997	0.000118133	0.00320681
Rad51ap2	160.905	-1.27867	0.332072	-3.85058	0.000117837	0.00320681
Zfp974	642.894	0.530689	0.137942	3.84717	0.000119488	0.00323821
Atp13a3	4585.82	-0.414178	0.10771	-3.84532	0.000120393	0.0032421
Hat1	4863.02	-0.364352	0.0947534	-3.84527	0.000120422	0.0032421
Ccne2	1635.41	-0.702215	0.18258	-3.84607	0.000120027	0.0032421
Zkscan4	230.073	0.558569	0.145229	3.84613	0.000119997	0.0032421
Ddx24	6039.67	-0.275189	0.0715826	-3.84435	0.000120871	0.00324885
Mov10l1	3426.07	-0.774453	0.201697	-3.83968	0.000123197	0.00330596
Rps6ka1	1533.43	-0.599212	0.156078	-3.83918	0.000123448	0.00330727
Ska3	676.48	-0.334408	0.0872441	-3.83302	0.00012658	0.00338565
Emc6	1850.86	-0.417065	0.108929	-3.82879	0.000128774	0.00343872
Rplp2	21667.1	-0.359909	0.0940986	-3.82481	0.000130873	0.00348553
Cdr2	911.713	-0.561449	0.146797	-3.82466	0.000130952	0.00348553
Il1rl1	90.0696	1.24161	0.324866	3.82191	0.000132421	0.00351893
Asphd2	194.813	-0.872882	0.228425	-3.8213	0.000132749	0.00352192
Ticrr	529.065	-0.417236	0.109261	-3.81872	0.000134148	0.00355329
Tgds	560.012	0.409634	0.107299	3.8177	0.000134704	0.00356227
Atm	6541.31	-0.341759	0.0895705	-3.81553	0.00013589	0.00358783
Dclk2	551.199	-0.58879	0.154358	-3.81444	0.000136491	0.00359793
Yrdc	1897.39	-0.41923	0.11007	-3.80875	0.000139672	0.00367586
Dazl	16381	-0.547235	0.143706	-3.80803	0.000140078	0.00368065
Gipc3	197.934	0.749594	0.196906	3.80686	0.000140742	0.00369217
Helz	3454.36	0.490151	0.128794	3.80568	0.000141413	0.00370384
Tcfl5	1118.26	-0.735349	0.193263	-3.80491	0.000141853	0.00370945
Heatr1	8280.04	-0.497825	0.130878	-3.80375	0.000142524	0.00372104
Figla	74.3957	-1.12873	0.296779	-3.80326	0.000142805	0.00372246
ND5	20721.3	0.432068	0.113634	3.80226	0.000143381	0.00373154
Uimc1	2096.38	-0.428326	0.112686	-3.80105	0.000144084	0.00374391
Bax	2181.5	-0.279349	0.0735468	-3.79825	0.000145723	0.00378051
Herc3	1890.24	-0.473906	0.124808	-3.79709	0.000146405	0.0037922
Rpl10l	1031.1	-0.613906	0.161864	-3.79273	0.000149	0.00385331
Mtm1	801.235	0.424741	0.11205	3.79063	0.000150267	0.00387443
Ireb2	4825.19	0.29876	0.0788243	3.7902	0.000150525	0.00387443
Wdr3	2975.06	-0.342542	0.0903678	-3.79053	0.000150325	0.00387443
Srsf5	13256.5	-0.57164	0.150886	-3.78857	0.00015152	0.00389391
E2f1	925.731	-0.413512	0.109245	-3.78516	0.000153608	0.0039414
Glt1d1	36.2127	-1.64842	0.435693	-3.78344	0.000154674	0.00395404
Lifr	5520.8	0.301288	0.0796383	3.7832	0.000154824	0.00395404
Trim61	19.0742	-2.09865	0.55468	-3.78354	0.000154615	0.00395404
Ythdc2	2678.66	-0.425028	0.112368	-3.78247	0.000155281	0.00395955
Coprs	921.927	-0.585742	0.154901	-3.7814	0.00015595	0.00397042
Begain	236.121	-0.636177	0.168271	-3.78068	0.000156402	0.00397576
Tent5a	1136.91	0.636177	0.168298	3.78007	0.000156785	0.00397932
Utp20	8608.43	-0.375879	0.0994577	-3.77929	0.000157277	0.00398564
Fbxl4	710.021	0.389632	0.103132	3.77799	0.000158098	0.00400027
Stag1	7814.83	-0.342361	0.0906774	-3.7756	0.000159626	0.00403271
Atr	8462.51	-0.40615	0.107587	-3.77507	0.000159962	0.00403499
Hinfp	2717.89	-0.422296	0.111952	-3.7721	0.000161876	0.004077
Denr	3326.66	-0.442747	0.11744	-3.76999	0.000163256	0.00410544
Fbxo47	210.26	-0.950171	0.252077	-3.76936	0.000163667	0.00410946
Npm3	2119.34	-0.345912	0.0918437	-3.76631	0.000165679	0.00415362
Camk4	108.374	-0.827313	0.21971	-3.76547	0.000166235	0.00415486
Lats1	5281.73	0.272839	0.0724538	3.76569	0.000166087	0.00415486
Fanci	1329.66	-0.490466	0.130308	-3.76391	0.000167279	0.00417022
Lyar	2336.02	-0.436921	0.116085	-3.76379	0.000167358	0.00417022
Ctif	970.528	0.502982	0.133698	3.76209	0.000168498	0.00419226
Ankrd52	1165.29	0.406638	0.1082	3.75821	0.000171133	0.00425137
Abcc4	600.017	-0.575468	0.153155	-3.75742	0.000171676	0.0042584
Hnrnph2	4625.36	-0.247844	0.0660343	-3.75326	0.000174549	0.00431659
Ankrd31	1206.48	-0.716619	0.190915	-3.7536	0.000174311	0.00431659
Dock9	4946.09	-0.373019	0.0994553	-3.75062	0.000176397	0.00435574
Zfp992	2846.47	0.386558	0.103095	3.74954	0.000177158	0.00436795
B4galt1	4095.77	0.360628	0.0962474	3.74689	0.000179043	0.00440118
Pak1	1037.84	-0.540065	0.144124	-3.74721	0.00017881	0.00440118
Prdx2	10618.8	0.23245	0.0620859	3.74401	0.000181105	0.00441875
Creb3l1	359.334	0.659607	0.176163	3.74429	0.000180904	0.00441875
Tmem56	442.414	-0.919319	0.245496	-3.74474	0.000180582	0.00441875
Crocc	1735.94	-0.45085	0.120375	-3.74537	0.000180129	0.00441875
Pcdhga10	295.027	0.540567	0.14438	3.74404	0.000181081	0.00441875
ENSMUSG00000109156	251.24	-0.921453	0.246144	-3.74355	0.000181437	0.00442026
Rrp12	3156.81	-0.42946	0.114736	-3.74301	0.000181826	0.00442317
4930432K21Rik	396.786	-0.592519	0.158358	-3.74164	0.000182825	0.00443431
Mcpt4	151.566	1.62718	0.434853	3.74191	0.00018263	0.00443431
Rapgef6	5321.98	-0.351979	0.0941099	-3.74009	0.000183956	0.00445516
Gm10409	55.3095	-1.18609	0.317333	-3.73768	0.000185723	0.00449131
Rnf220	2699.65	-0.292173	0.0782252	-3.73502	0.000187697	0.00452571
Kcnj11	22.1971	-1.51477	0.405538	-3.73521	0.000187559	0.00452571
Ddx19b	2960.2	-0.346865	0.0928828	-3.73443	0.000188137	0.00452967
Drd4	1088.78	1.12068	0.300218	3.7329	0.000189287	0.00455066
Cnih1	2391.22	0.249948	0.0670316	3.72881	0.000192388	0.00461221
Nrarp	1068.05	-0.398185	0.106787	-3.72878	0.00019241	0.00461221
Crybg3	3667.37	-0.477847	0.128214	-3.72694	0.00019382	0.00463924
Zfp719	949.986	0.513444	0.13778	3.72655	0.000194122	0.00463967
Vmn1r1	103.463	-0.795975	0.213819	-3.72266	0.000197138	0.00470492
Smc1b	5832.99	-0.719205	0.19329	-3.72085	0.000198552	0.0047125
Tmem131l	2215.57	-0.368363	0.0990111	-3.72042	0.000198893	0.0047125
Tbl3	580.577	-0.453644	0.121901	-3.72143	0.000198101	0.0047125
Rbbp8	3041.27	-0.348876	0.0937676	-3.72065	0.000198714	0.0047125
Palm3	272.039	-0.573032	0.153987	-3.7213	0.000198204	0.0047125
1700067K01Rik	65.2733	-0.90885	0.244345	-3.71954	0.000199586	0.00472211
Csrnp3	265.335	0.711875	0.191429	3.71873	0.000200225	0.00473038
Mrpl46	1302	-0.35857	0.0964414	-3.71801	0.0002008	0.00473714
Osr1	747.976	0.543125	0.146109	3.71725	0.000201406	0.00474462
Trim2	2524.74	0.509046	0.136964	3.71663	0.000201899	0.00474941
Mars	4968.41	-0.465739	0.125416	-3.71357	0.000204357	0.00479347
Pls1	545.647	-0.735864	0.19814	-3.71386	0.000204123	0.00479347
Srsf9	5075.72	-0.358048	0.0964335	-3.7129	0.000204897	0.00479659
Hist1h2ba	20090.2	-0.867801	0.23374	-3.71268	0.000205075	0.00479659
Thbs1	1234.1	0.514476	0.138613	3.71159	0.000205959	0.00481041
Mid1	535.445	0.721236	0.194368	3.71068	0.000206707	0.00482101
Hif3a	240.861	0.822652	0.221727	3.7102	0.000207097	0.00482325
Znhit3	589.654	-0.381065	0.102738	-3.7091	0.000207996	0.00483319
Igf2bp3	915.157	0.304274	0.0820377	3.70896	0.000208114	0.00483319
Nans	2271.94	-0.385086	0.103854	-3.70797	0.000208929	0.00484265
Spata31d1a	393.236	-0.546812	0.147478	-3.70775	0.000209112	0.00484265
Spaca1	116.478	0.737236	0.198863	3.70726	0.000209514	0.00484512
Trim28	13049.2	-0.210178	0.0567592	-3.70297	0.00021309	0.00491396
Eif4enif1	3148.18	-0.293116	0.0791513	-3.70324	0.000212865	0.00491396
Abcc8	146.45	-1.1835	0.319667	-3.70228	0.000213672	0.00491471
Fnip2	1742.88	-0.46908	0.126702	-3.70222	0.000213722	0.00491471
Jade2	1435.48	-0.539983	0.145956	-3.69963	0.000215917	0.00495823
Cpne1	2197.22	-0.45517	0.123059	-3.6988	0.000216617	0.00496735
Stat1	4969.45	0.409977	0.110881	3.69746	0.000217766	0.00498672
Nup85	2525.91	-0.363097	0.0982534	-3.69552	0.00021944	0.00499713
Ptprg	3624.27	0.444603	0.120293	3.696	0.000219021	0.00499713
Hectd2	815.477	-0.341033	0.0922755	-3.69581	0.000219183	0.00499713
L1td1	17.7638	-1.63142	0.441384	-3.69614	0.0002189	0.00499713
Lrrc75b	1157.8	0.619383	0.167637	3.69478	0.000220075	0.00500464
Zrsr2	2715.89	-0.458835	0.124238	-3.69318	0.000221466	0.00502931
Gpbp1l1	6571.67	-0.239437	0.064856	-3.69182	0.000222653	0.00504926
Mpdz	3575.59	-0.352856	0.0955908	-3.69131	0.000223098	0.00505237
Txlng	1507.54	-0.238335	0.0646214	-3.68818	0.000225865	0.00510798
Paip2b	3635.03	-0.361849	0.0981444	-3.68691	0.000226995	0.00511942
Chd9	2413.89	0.341354	0.0925834	3.68699	0.000226924	0.00511942
Mrpl28	2069.89	-0.322785	0.0875678	-3.68612	0.000227698	0.00512821
Psmb7	8286.63	-0.237582	0.0644893	-3.68405	0.000229558	0.00515593
Doc2a	81.1946	-1.19187	0.323517	-3.68411	0.000229502	0.00515593
Kcns1	261.172	-0.849134	0.230569	-3.68277	0.000230712	0.00517476
Kif3a	2617.18	-0.440212	0.119557	-3.68204	0.000231371	0.00518246
Zmynd8	3499.35	-0.224702	0.0610614	-3.67993	0.000233299	0.00521852
Zfp54	172.4	1.09213	0.297082	3.67619	0.000236739	0.00528826
Msh5	184.435	-0.869532	0.236625	-3.67472	0.000238107	0.00531156
Chchd4	1051.28	-0.273673	0.0745658	-3.67021	0.000242347	0.0053988
Mcm4	4571.04	-0.312764	0.0852559	-3.66853	0.00024395	0.00542714
Scnm1	617.469	-0.472257	0.128744	-3.66818	0.000244286	0.00542726
Bod1	2932.05	-0.277391	0.0756785	-3.66539	0.000246961	0.00547925
Usp1	4770.52	-0.302973	0.0826661	-3.66502	0.000247316	0.00547971
Eif3d	7596.76	-0.304492	0.0831301	-3.66283	0.000249444	0.00551942
Mrgbp	945.016	-0.38431	0.104955	-3.66167	0.000250573	0.00553691
Ddx10	4900.43	-0.469197	0.128289	-3.65733	0.000254857	0.005624
Tacc2	1190.74	0.453298	0.123985	3.65607	0.000256109	0.00563646
Hfm1	309.962	-0.843023	0.230568	-3.65628	0.000255899	0.00563646
Uchl1	6541.76	-0.646524	0.177086	-3.6509	0.000261326	0.00574358
Iqcb1	1560.45	-0.523971	0.143615	-3.64843	0.000263846	0.0057912
Morc2a	4540.47	-0.357638	0.0980662	-3.6469	0.000265423	0.00581025
H2bfm	118.305	-1.19004	0.326291	-3.64717	0.000265142	0.00581025
Il1r1	986.622	0.533408	0.146311	3.64571	0.000266653	0.00582359
Uty	2134.28	0.270256	0.0741317	3.64563	0.000266743	0.00582359
L3mbtl2	1474.13	-0.41654	0.114271	-3.64521	0.000267176	0.00582529
Eprs	12847	-0.307707	0.0844625	-3.64312	0.000269358	0.00586507
Smc2	5411.02	-0.190473	0.0523341	-3.63956	0.000273099	0.00593864
Hmox2	2978.33	-0.354184	0.0973711	-3.63746	0.000275339	0.00597942
Uhrf1bp1	2839.13	-0.430194	0.118328	-3.63562	0.000277316	0.00601438
Nr2f2	2232.54	0.415057	0.114179	3.63514	0.000277827	0.0060175
Qrsl1	544.736	-0.346103	0.0953171	-3.63107	0.000282251	0.00610527
Dcaf15	1504.3	-0.378716	0.104338	-3.6297	0.000283756	0.00612056
Cdca4	2328.52	-0.270933	0.0746426	-3.62973	0.000283714	0.00612056
Tuba3a	10275.8	-0.66159	0.182286	-3.6294	0.000284078	0.00612056
Rgs17	859.012	0.382471	0.105426	3.62788	0.00028576	0.00614065
Sec24c	3218.14	0.331805	0.0914536	3.62813	0.000285483	0.00614065
Fgd5	510.574	-0.72094	0.198824	-3.62602	0.000287823	0.00617689
Ncan	54.104	-0.918496	0.253449	-3.62399	0.000290089	0.00621739
Maf	2581.39	0.587709	0.162278	3.62161	0.000292772	0.00626671
B4galnt3	134.541	-0.816747	0.225597	-3.62039	0.000294163	0.00628826
Hormad1	957.824	-0.776219	0.214433	-3.61986	0.000294757	0.00629276
Zfp958	1166.51	0.319525	0.088294	3.61888	0.000295881	0.00630853
Sparc	73233.2	0.305688	0.0845241	3.61658	0.000298525	0.00635665
Ecm1	343.072	0.781458	0.216154	3.61529	0.00030001	0.00637997
Kifc2	204.924	-0.59165	0.163756	-3.613	0.000302672	0.00642825
Snrpb	8984.85	-0.22865	0.0633103	-3.61158	0.000304334	0.00644685
AI481877	229.387	-0.948604	0.262655	-3.6116	0.000304314	0.00644685
Neto2	1318.16	-0.5138	0.142296	-3.61079	0.000305268	0.0064583
Sos2	2428.19	0.375471	0.104028	3.60932	0.000307003	0.00648662
Cndp2	1379.2	0.416586	0.115464	3.60794	0.000308638	0.00650925
Angptl6	135.836	-0.83585	0.231682	-3.60775	0.000308868	0.00650925
Hmbox1	1843.59	0.314235	0.0871189	3.60697	0.000309797	0.00652045
Melk	2165.46	-0.314553	0.0872802	-3.60394	0.000313429	0.00658844
Dock3	1546.1	-0.754	0.209264	-3.60311	0.000314432	0.00660106
Npffr1	82.6593	-0.987118	0.274036	-3.60215	0.0003156	0.00661711
Rock1	6578.48	-0.253047	0.070259	-3.60164	0.000316218	0.0066216
Vkorc1l1	2632.5	0.240136	0.0666906	3.60075	0.000317304	0.00663586
Mrm1	790.165	0.441739	0.122756	3.5985	0.000320056	0.00667638
Slc25a31	3259.22	-0.586632	0.163017	-3.59859	0.000319942	0.00667638
Rnf114	3170.78	-0.498115	0.138454	-3.59769	0.000321055	0.00668871
Cd59a	1206.57	0.479782	0.133414	3.59618	0.000322926	0.00669368
Ipmk	1682.06	-0.46475	0.12923	-3.59631	0.000322767	0.00669368
ENSMUSG00000063245	408.894	0.38342	0.106596	3.59695	0.00032197	0.00669368
Zfp994	869.811	0.399048	0.110952	3.59657	0.000322436	0.00669368
Sohlh1	1342.23	-0.733666	0.20415	-3.59376	0.000325936	0.00674753
Gramd3	806.668	0.373195	0.103874	3.59277	0.000327178	0.0067647
Cep135	968.818	0.264005	0.0735439	3.58976	0.000330979	0.00683468
Kdm2b	1947.02	-0.378579	0.105484	-3.58898	0.000331973	0.00684658
Mrps18b	1243.34	-0.335274	0.0934667	-3.58709	0.000334386	0.00688767
Dnajb3	240.981	-0.601833	0.167871	-3.5851	0.000336953	0.00693184
Tiam2	427.597	0.499808	0.139463	3.58379	0.000338639	0.0069578
Ybx2	136.211	-0.717898	0.200415	-3.58205	0.000340907	0.00698688
Zfp597	2152.21	-0.295236	0.0824154	-3.58228	0.000340602	0.00698688
Gal	29.6264	-1.26069	0.352979	-3.57158	0.000354831	0.00726319
Sae1	5514.14	-0.301318	0.0844478	-3.5681	0.000359576	0.00735113
Pwp2	2134.56	-0.24965	0.0699993	-3.56647	0.000361825	0.0073879
Mea1	2273.55	-0.347352	0.0974955	-3.56275	0.000366986	0.00745614
Itgb8	2599.04	0.619067	0.173732	3.56334	0.000366171	0.00745614
Wdr17	46.6251	-1.1271	0.316286	-3.56355	0.000365866	0.00745614
Nup62	3192.67	-0.230511	0.0646999	-3.56277	0.000366966	0.00745614
Fndc3b	7131.8	0.361663	0.101594	3.55989	0.000371011	0.00752566
Cdk5r1	268.887	-0.613985	0.172484	-3.55967	0.000371326	0.00752566
Mapk4	434.674	0.657243	0.184718	3.55809	0.000373556	0.00755218
Tsks	16.6211	-2.00555	0.563607	-3.55842	0.000373096	0.00755218
Axin1	4387.73	-0.240976	0.0677421	-3.55725	0.000374755	0.00756709
Lrp1	16512.1	0.419178	0.117895	3.55552	0.000377238	0.00760786
Nme4	495.629	-0.526548	0.148136	-3.55448	0.000378724	0.0076191
6430548M08Rik	517.659	-0.477084	0.134217	-3.55459	0.000378575	0.0076191
Camkv	173.14	-1.10989	0.312397	-3.55281	0.00038114	0.00765831
C3ar1	205.274	0.498454	0.140433	3.54942	0.000386086	0.00774819
Ddx31	952.718	-0.4405	0.124191	-3.54696	0.000389707	0.0078113
Ltbp4	7570.96	0.555887	0.156789	3.54545	0.000391943	0.00784652
Clpb	2165.66	-0.329756	0.0930437	-3.54409	0.000393965	0.00787738
Aen	1695.36	-0.386402	0.109058	-3.5431	0.000395451	0.00789745
Fgd6	1934.99	-0.517804	0.146176	-3.54232	0.000396617	0.00791111
Gm2a	12103.3	0.339846	0.0960074	3.53979	0.000400445	0.00797776
Ttn	2155.12	-0.920307	0.260042	-3.53907	0.000401541	0.00798988
Pgam5	3139.46	-0.324332	0.0916973	-3.53699	0.000404714	0.00804326
Gnaz	722.239	-0.543675	0.153763	-3.53578	0.000406566	0.00807028
Cct8	11771.3	-0.300499	0.0850507	-3.53317	0.000410604	0.00813076
Tmem199	1166.98	-0.293806	0.0831547	-3.53325	0.000410488	0.00813076
Orc6	1820.02	-0.280912	0.0795615	-3.53075	0.000414378	0.00819558
Apbb1	1466.67	-0.494056	0.139954	-3.53014	0.000415342	0.00820475
Podxl2	1173.26	-0.340641	0.0965891	-3.5267	0.000420774	0.00827219
Exo1	2161.45	-0.578443	0.163979	-3.52755	0.000419429	0.00827219
Cd248	1244.78	0.510647	0.144788	3.52686	0.000420526	0.00827219
Gm21964	112.102	-0.85647	0.242822	-3.52714	0.000420067	0.00827219
Tatdn2	3824.6	-0.445776	0.12646	-3.52502	0.000423444	0.00831472
Slc7a8	567.459	0.457841	0.129911	3.52428	0.000424634	0.00832112
Stil	953.899	-0.324491	0.0920753	-3.52419	0.000424785	0.00832112
Wdr61	3032.85	-0.266573	0.0756601	-3.52329	0.000426221	0.00833929
Zglp1	187.248	-0.880102	0.24985	-3.52252	0.000427468	0.0083537
Gm15128	1108.21	-0.696089	0.197643	-3.52195	0.000428391	0.00836178
Lin28a	2218	-0.799285	0.227065	-3.52008	0.000431425	0.00841098
Gtf2e2	2303.35	-0.356176	0.10126	-3.51745	0.000435713	0.00847443
Cox6a1	5381.91	-0.2008	0.0570844	-3.51759	0.00043548	0.00847443
D230025D16Rik	1407.2	-0.283764	0.080693	-3.51659	0.000437124	0.0084918
Rgs7bp	197.92	0.553747	0.157581	3.51405	0.000441336	0.00856348
Reln	2121.93	-0.791457	0.225408	-3.51123	0.000446046	0.00864465
Mtor	5596.77	-0.322954	0.0920414	-3.50879	0.00045015	0.00871388
Gje1	1474.73	-1.59444	0.454518	-3.50798	0.000451515	0.00873001
Ncbp3	3458.36	-0.262758	0.0749736	-3.50468	0.000457159	0.00881832
Mdn1	28825.1	-0.565647	0.161386	-3.50492	0.000456737	0.00881832
Golm1	1561.41	0.31121	0.0888417	3.50297	0.000460098	0.0088646
Cacybp	6001.42	-0.339807	0.0970214	-3.50239	0.000461102	0.00887351
Poc1a	555.018	-0.430019	0.122892	-3.49915	0.000466749	0.00897165
Rnf157	906.552	-0.476818	0.136285	-3.49868	0.000467563	0.00897678
Cpsf1	3847.42	-0.346632	0.0992793	-3.49148	0.000480349	0.00920925
Nhsl1	3507.19	0.409802	0.11738	3.49123	0.000480795	0.00920925
Nelfe	1605.95	-0.421768	0.120831	-3.49057	0.000481993	0.00921449
Abt1	1253.3	-0.244561	0.0700717	-3.49015	0.000482755	0.00921449
Plac9b	2886.41	0.234505	0.0671848	3.49044	0.00048222	0.00921449
Zfp428	645.722	-0.351883	0.100879	-3.48818	0.000486316	0.00927166
Fbl	5190.06	-0.41629	0.119384	-3.48698	0.000488509	0.00930265
Ptk2	5281.85	-0.269032	0.0771731	-3.48609	0.000490141	0.00932291
Usp9x	45854.8	0.182983	0.052513	3.48454	0.000492988	0.0093662
ENSMUSG00000049235	54.1433	-2.95931	0.849363	-3.48415	0.000493695	0.00936878
Fchsd1	719.256	0.418733	0.120265	3.48176	0.000498139	0.00944219
Ints10	2484.13	-0.375828	0.107954	-3.48138	0.000498834	0.00944443
Ash2l	4847.28	-0.284499	0.08174	-3.48054	0.000500405	0.00946325
E2f2	448.404	-0.537746	0.154555	-3.47933	0.000502674	0.00949522
Wsb1	3148	-0.394618	0.113459	-3.47806	0.000505057	0.00952638
Mroh8	19.0605	-1.77975	0.511741	-3.47783	0.000505486	0.00952638
C1qtnf1	376.858	0.544063	0.156477	3.47696	0.000507132	0.00954643
Grhl1	269.453	-0.901732	0.2596	-3.47354	0.000513648	0.009658
Nxf2	2701.09	-0.587684	0.169239	-3.47251	0.000515624	0.00968404
Tcf21	3256.96	0.42152	0.121411	3.47186	0.000516871	0.00969248
Erbb4	2669.98	0.567175	0.163373	3.47166	0.000517256	0.00969248
Kcna2	122.141	0.669307	0.192901	3.4697	0.000521043	0.0097523
Elac2	1924.22	-0.457514	0.131922	-3.46808	0.000524192	0.00980006
Trim54	23.8095	-1.58743	0.457801	-3.46751	0.000525312	0.00980982
Polr3h	1449.42	-0.30819	0.0889224	-3.46583	0.000528594	0.00985988
Gal3st3	156.746	-0.675622	0.195047	-3.4639	0.000532409	0.00990523
Rhno1	1256.46	-0.347205	0.100242	-3.46368	0.000532838	0.00990523
Kif5a	565.292	-0.734667	0.212101	-3.46376	0.00053269	0.00990523
Wdr5	4903.75	-0.351133	0.101422	-3.46211	0.000535961	0.009952
Rgs3	992.179	0.420378	0.121434	3.46178	0.000536609	0.00995275
Wipi2	4300.35	-0.227253	0.065662	-3.46096	0.000538257	0.00997206
Srp72	5605.18	0.177948	0.0514331	3.4598	0.000540585	0.0100039
Gnas	24404	0.272034	0.0786406	3.4592	0.000541778	0.0100139
Clk2	1003.29	-0.29677	0.0857984	-3.45892	0.000542348	0.0100139
Csnk1e	2481.78	-0.344916	0.0997272	-3.4586	0.000542998	0.0100146
Cebpz	4355.3	-0.317678	0.091908	-3.45648	0.000547287	0.0100824
Kantr	168.025	0.60115	0.173991	3.45506	0.00055017	0.0101241
Kif20a	4184.58	-0.314146	0.0909767	-3.45303	0.000554322	0.0101891
Rrm2b	796.807	0.303077	0.0878123	3.45142	0.000557652	0.0102388
Cyp2u1	181.591	-0.898365	0.260388	-3.45011	0.000560364	0.0102771
Aldh2	8233.46	0.345696	0.100223	3.44926	0.000562118	0.0102978
Hadh	7509.19	0.212101	0.061511	3.44818	0.000564372	0.0103275
Actr2	4749.76	0.293256	0.085073	3.44711	0.000566621	0.0103341
Prpf40b	1253.18	-0.360701	0.104622	-3.44765	0.000565495	0.0103341
Anln	4208.02	-0.282604	0.0819797	-3.44724	0.000566339	0.0103341
Eif3i	6341.96	-0.297738	0.0864254	-3.44502	0.000571007	0.0104025
Yy2	564.309	-0.655426	0.190305	-3.44409	0.000572989	0.010427
Sf3a3	4223.46	-0.272665	0.079257	-3.44026	0.00058115	0.0105638
Dld	4737.67	0.222084	0.0645636	3.43977	0.000582207	0.0105713
Mtbp	1555	-0.417222	0.121334	-3.43863	0.000584662	0.0105914
Hmgcs2	4626.63	0.529563	0.154016	3.43836	0.000585251	0.0105914
Spg11	4342.29	-0.259471	0.0754607	-3.43849	0.000584972	0.0105914
Eaf1	2066.14	-0.33117	0.0963734	-3.43632	0.000589681	0.0106598
Cdca2	1598.3	-0.473405	0.137811	-3.43516	0.000592197	0.0106935
Mrps26	511.362	-0.422141	0.122913	-3.43446	0.000593741	0.0107096
Gnl3l	2587.67	0.263852	0.0768707	3.43241	0.000598245	0.0107678
Hook1	3274.41	-0.310475	0.0904544	-3.43239	0.000598285	0.0107678
Supt16	13281.1	-0.271178	0.0790802	-3.42915	0.000605464	0.0108801
Prr19	178.496	-0.895313	0.261102	-3.42898	0.000605852	0.0108801
Slc35a3	2551.51	0.221421	0.0645892	3.42815	0.000607714	0.0108996
Zfp947	256.517	0.399434	0.116524	3.4279	0.000608267	0.0108996
Slurp1	23.437	-1.41237	0.412207	-3.42637	0.000611713	0.0109494
Kdm1a	5951.21	-0.209362	0.0611116	-3.4259	0.000612755	0.0109527
Gm3488	47.2751	-1.29225	0.377222	-3.42569	0.000613233	0.0109527
Kctd5	2152.51	-0.22221	0.0648909	-3.42436	0.00061625	0.0109707
St8sia1	482.63	0.480088	0.140185	3.42467	0.000615541	0.0109707
Brwd3	2484.98	0.417882	0.122027	3.4245	0.000615923	0.0109707
Fmr1	5324.71	-0.267879	0.0783028	-3.42106	0.000623772	0.01109
Rmc1	1080.99	-0.268437	0.0784782	-3.42054	0.000624978	0.01109
Eif4a3	6669.37	-0.293467	0.0857886	-3.42082	0.000624328	0.01109
Eapp	3778.82	-0.270382	0.0790593	-3.41999	0.000626239	0.0111003
Atp1a1	26894.4	0.226872	0.0663461	3.41953	0.000627302	0.0111072
Zfp653	524.879	-0.392544	0.114821	-3.41875	0.000629098	0.011127
Esf1	3078.78	-0.28839	0.0843833	-3.41762	0.000631707	0.0111528
Mtap	1840.49	0.295704	0.0865255	3.41753	0.000631917	0.0111528
Usp39	2555.56	-0.290789	0.0850964	-3.41716	0.000632771	0.0111558
Cenpf	11870.6	-0.441483	0.12922	-3.41653	0.00063424	0.0111615
Phc3	3310.68	0.257335	0.0753226	3.41644	0.000634453	0.0111615
Dlst	3440.46	0.204846	0.0599746	3.41555	0.00063653	0.011174
Pes1	4572.7	-0.317163	0.0928583	-3.41556	0.000636501	0.011174
Xlr3c	733.782	-0.566471	0.166142	-3.40955	0.000650698	0.0114105
Pxn	4712.12	0.261615	0.0767452	3.40888	0.000652306	0.0114265
Spidr	1305.36	-0.41478	0.12173	-3.40738	0.000655898	0.0114772
Gadd45g	316.682	0.465393	0.136731	3.4037	0.000664788	0.0116203
Mrs2	2694.2	0.454668	0.133597	3.40327	0.000665838	0.0116263
Zfp936	539.428	-0.676336	0.198784	-3.40237	0.000668034	0.0116522
Trim37	6503.47	-0.427265	0.125597	-3.40188	0.000669251	0.011661
Ptpn12	2081.25	-0.35369	0.104	-3.40088	0.000671697	0.0116912
E430018J23Rik	458.76	0.456431	0.134255	3.39972	0.000674543	0.0117283
Brca2	4326.73	-0.424994	0.12503	-3.39913	0.000676009	0.0117414
Abhd4	10846.5	0.342562	0.100804	3.3983	0.000678051	0.0117644
Itga11	378.779	0.427704	0.125902	3.39711	0.000681012	0.0117949
Trpc1	491.955	-0.784949	0.23107	-3.39702	0.000681251	0.0117949
Lig3	3562.09	-0.180031	0.0530121	-3.39603	0.000683707	0.0118125
Zscan5b	33.8308	-1.34648	0.396469	-3.39619	0.000683302	0.0118125
Cst8	469.862	0.562106	0.165599	3.39439	0.000687818	0.0118684
Ash1l	7869.22	0.22699	0.0668767	3.39416	0.000688389	0.0118684
Sgo2a	1998.3	-0.290843	0.0857203	-3.39293	0.0006915	0.0118845
Gca	1915.41	0.531766	0.156716	3.39317	0.000690882	0.0118845
ND2	8213.96	0.392053	0.115535	3.39336	0.000690412	0.0118845
Hook2	1798.86	-0.315373	0.0929738	-3.39206	0.00069369	0.0119097
Kif1a	2156.08	0.486237	0.143459	3.38938	0.000700496	0.0120139
Mrpl55	1098.93	-0.296379	0.0874687	-3.38839	0.000703032	0.0120448
Reps2	1618.31	0.302835	0.0894542	3.38536	0.000710851	0.0121661
Alox8	205.892	-0.618276	0.182674	-3.38458	0.000712871	0.0121879
Tex14	3241.81	-0.587359	0.173579	-3.38381	0.000714869	0.0122013
Nlrp6	32.5462	1.74301	0.51512	3.38371	0.000715143	0.0122013
Nlrp4c	2121.39	-0.491317	0.145229	-3.38304	0.000716882	0.0122183
Cdh15	140.78	-0.708015	0.209378	-3.38151	0.000720881	0.0122737
2022-09-03	117.052	-1.03513	0.306264	-3.37986	0.00072522	0.0123348
Meioc	2596.06	-0.871424	0.257944	-3.37834	0.000729252	0.0123905
Bmpr2	7490.54	0.279314	0.0827082	3.3771	0.000732542	0.0124206
Cecr2	2726.57	-0.768609	0.227586	-3.37723	0.000732201	0.0124206
Kif19a	43.4976	-1.06242	0.314778	-3.37514	0.000737792	0.0124967
Eif5a2	3711.62	-0.487189	0.144388	-3.37417	0.000740378	0.0125276
Tktl1	1742.85	-0.620269	0.183918	-3.37253	0.000744798	0.0125894
Exoc6	3578.63	0.389569	0.115548	3.37148	0.000747645	0.0126245
Hars	2750.57	-0.203303	0.0603288	-3.36991	0.000751917	0.0126705
Smagp	481.932	-0.690425	0.204866	-3.37012	0.000751344	0.0126705
Abca1	16017.8	0.28355	0.0841597	3.36919	0.000753889	0.0126734
Lrrc8c	794.639	0.618581	0.183602	3.36915	0.000754017	0.0126734
Kl	72.0633	1.03341	0.306741	3.369	0.000754407	0.0126734
Sec24b	1220.77	0.308301	0.0915465	3.3677	0.000757975	0.0127203
Gnl3	1785.77	-0.299439	0.0889253	-3.36731	0.000759052	0.0127254
Nat8l	425.614	-0.914145	0.271797	-3.36333	0.000770076	0.012897
Hist1h2bk	10504	-0.465489	0.138423	-3.3628	0.000771558	0.0129086
Pola2	1186.91	-0.381251	0.11346	-3.36021	0.000778831	0.013017
Psmc1	7589.13	-0.254737	0.0758247	-3.35955	0.000780709	0.0130351
Trp53rkb	478.621	-0.423989	0.126248	-3.35838	0.000784012	0.0130763
ENSMUSG00000110344	551.869	-0.585921	0.174479	-3.35811	0.000784772	0.0130763
Mvd	1146.67	-0.57076	0.170109	-3.35527	0.000792883	0.0131981
Zfp429	221.14	0.726904	0.216688	3.35462	0.000794754	0.0132158
Ryr3	85.2213	-0.699873	0.208699	-3.35351	0.000797929	0.0132552
Ube2o	3093.27	-0.262697	0.0783841	-3.35141	0.000804018	0.0133428
Carnmt1	2482.52	0.334341	0.0997913	3.3504	0.000806957	0.013378
Zfyve16	2930.25	0.276333	0.08251	3.34909	0.000810787	0.0134009
Mrpl23	476.326	-0.479641	0.143206	-3.34931	0.000810134	0.0134009
Gpr162	104.926	-0.648061	0.193504	-3.34909	0.000810771	0.0134009
Cpt1a	7552.94	0.30462	0.0910024	3.34738	0.00081578	0.0134698
2610002M06Rik	1519.4	0.363012	0.108496	3.34584	0.000820332	0.0135314
AI429214	199.039	0.630883	0.188592	3.34523	0.000822151	0.0135477
Ptprt	179.553	-0.682353	0.204158	-3.34227	0.000830958	0.0136791
Tpsab1	234.737	1.48755	0.445121	3.3419	0.000832078	0.0136811
Tbc1d20	4279.97	-0.25342	0.0758363	-3.34167	0.000832746	0.0136811
Ampd3	323.342	0.680604	0.203777	3.33994	0.000837966	0.013753
Ripor1	624.687	0.488846	0.146415	3.33877	0.000841513	0.0137974
Gfm1	1336.84	0.366768	0.109879	3.33792	0.000844092	0.0138259
Pip4p2	1134.31	0.360674	0.108069	3.33744	0.000845549	0.013836
Nsun5	1170.12	-0.32042	0.0960209	-3.33698	0.000846931	0.0138448
Mob3b	333.514	0.444131	0.133126	3.33616	0.000849454	0.0138722
Zfp821	1166.31	-0.328448	0.0984817	-3.33512	0.000852639	0.0139103
9430015G10Rik	509.723	-0.410155	0.123009	-3.33435	0.000854992	0.0139348
Tamm41	958.429	-0.349528	0.104847	-3.33369	0.000857013	0.0139539
Crlf3	2781.93	-0.320334	0.0961225	-3.33256	0.000860519	0.0139971
Sema6b	223.618	-0.688831	0.206767	-3.33143	0.000864018	0.0140401
Wdr74	1649.64	-0.314644	0.0944661	-3.33076	0.000866107	0.0140601
Pcbp1	2309.11	0.312369	0.0937997	3.33017	0.000867945	0.014076
Trip13	1077.13	-0.458138	0.137588	-3.32978	0.00086914	0.0140814
B4galnt4	201.289	-0.528617	0.158798	-3.32886	0.000872013	0.014114
Kif23	3187.34	-0.323704	0.0972607	-3.32821	0.000874062	0.0141333
Cbx2	1853.98	-0.502869	0.15113	-3.32739	0.000876625	0.0141468
Rpia	1884.86	-0.400732	0.120432	-3.32744	0.000876463	0.0141468
Gemin5	3941.63	-0.390464	0.117411	-3.32563	0.000882203	0.0142228
Fignl1	1947.48	-0.283006	0.0851213	-3.32474	0.000885017	0.0142439
Ptp4a3	1234.29	-0.455189	0.136913	-3.32466	0.000885252	0.0142439
Thumpd1	4340.7	-0.174426	0.0524777	-3.32381	0.000887962	0.0142736
Ddx51	995.471	-0.355853	0.107091	-3.32288	0.000890922	0.0143071
Setd6	449.139	-0.482478	0.145262	-3.32143	0.000895579	0.0143678
Hpcal1	1926.16	0.442871	0.133351	3.32108	0.000896683	0.0143715
Rnf31	1068.48	-0.304796	0.0917864	-3.32071	0.000897883	0.0143766
Tdrd1	2738.85	-0.586703	0.176818	-3.31811	0.00090628	0.0144828
Foxn4	32.301	-1.32826	0.400296	-3.3182	0.000906008	0.0144828
Mcph1	1282.79	-0.295731	0.0891509	-3.3172	0.000909243	0.014516
Rsl1d1	5336.89	-0.242303	0.0730741	-3.31586	0.000913623	0.0145718
Tiparp	3068.88	-0.278454	0.0839963	-3.31508	0.000916183	0.0145984
Psmd2	16375.2	-0.308151	0.0929877	-3.31389	0.000920074	0.0146178
Blvrb	829.255	0.297277	0.0896941	3.31434	0.000918583	0.0146178
Ndnf	212.378	0.843212	0.254439	3.314	0.0009197	0.0146178
Cma1	232.911	1.31768	0.397757	3.31277	0.000923783	0.0146625
Rbmx2	824.703	-0.400073	0.120814	-3.31149	0.000927998	0.0147151
Ddhd2	3796.91	-0.333869	0.100831	-3.31117	0.000929083	0.0147181
Rfxap	875.565	-0.367132	0.110907	-3.31026	0.000932104	0.0147517
Ttc27	2563.58	-0.345018	0.104253	-3.30944	0.000934827	0.0147743
Shmt2	1545.84	-0.303169	0.0916313	-3.30858	0.000937702	0.0147743
Ap5b1	368.602	-0.550608	0.166421	-3.30853	0.000937881	0.0147743
Txlna	5455.67	-0.232233	0.0701975	-3.30829	0.000938692	0.0147743
Ccnf	1519.88	-0.472516	0.142831	-3.30821	0.000938935	0.0147743
Olfr46	1453.95	0.554613	0.167597	3.30921	0.000935586	0.0147743
Tceal1	788.149	0.362121	0.109471	3.30791	0.000939949	0.014776
Ikbip	2042.43	0.404336	0.122255	3.30731	0.000941969	0.0147936
Zfp217	4546.58	-0.339537	0.102676	-3.30688	0.000943398	0.0148019
Slc31a1	4405.98	0.421365	0.127437	3.30645	0.000944861	0.0148107
Wbp2nl	76.6035	-1.10388	0.334003	-3.30501	0.00094973	0.0148586
Taf6	2534.84	-0.43341	0.131136	-3.30504	0.000949622	0.0148586
Cdc42bpg	1093.47	-0.412605	0.12486	-3.30454	0.000951313	0.0148691
Fpgs	1066.92	-0.314915	0.0953529	-3.30263	0.00095784	0.0149401
Hacd2	1771.54	0.272557	0.082527	3.30265	0.000957774	0.0149401
Slc2a12	375.647	0.644381	0.19515	3.30197	0.000960068	0.0149401
Hist1h2bq	10352.5	-0.401168	0.121495	-3.30192	0.000960238	0.0149401
Noc2l	4227.79	-0.314051	0.095113	-3.30188	0.000960407	0.0149401
Paqr8	1787.79	0.498075	0.15096	3.29938	0.000968989	0.0150183
Pip4k2a	732.029	0.48983	0.148447	3.2997	0.000967893	0.0150183
C1qtnf4	586.66	-0.48993	0.148477	-3.2997	0.000967891	0.0150183
Zfp128	433.185	0.441099	0.133693	3.29935	0.000969098	0.0150183
Nxf1	5418.48	-0.226138	0.0686002	-3.29646	0.000979108	0.0151591
Ist1	3509.55	-0.19798	0.0600848	-3.295	0.000984213	0.0152237
Entpd7	259.135	0.461479	0.140124	3.29335	0.000990011	0.015299
Arhgap31	1741.61	0.500996	0.152138	3.29303	0.000991147	0.0153021
Rcor1	2186.62	0.404312	0.122799	3.29247	0.000993127	0.0153183
Cyp17a1	2415.99	1.48365	0.450971	3.28989	0.00100227	0.0154438
Rrm1	8591.81	-0.264515	0.0804094	-3.2896	0.00100328	0.0154438
Zfp146	3100.7	0.274787	0.0835378	3.28938	0.00100409	0.0154438
Sdad1	6358.83	-0.307704	0.09357	-3.28849	0.00100726	0.0154635
Taf9	4937.57	-0.30699	0.0933515	-3.28854	0.0010071	0.0154635
Ppp2r3a	3937.05	0.20955	0.0637363	3.28776	0.00100988	0.0154892
Hpgds	213.699	0.42657	0.129792	3.28658	0.00101414	0.0155255
Adam22	730.109	-0.765255	0.232842	-3.28658	0.0010141	0.0155255
Ptk7	4917.21	-0.267359	0.0813865	-3.28506	0.00101962	0.0155949
Relt	229.166	-0.863109	0.262797	-3.28432	0.00102228	0.0156005
Gng13	120.199	-1.10663	0.336959	-3.28417	0.00102284	0.0156005
Selenoh	2927.31	-0.356175	0.108443	-3.28444	0.00102185	0.0156005
AW209491	640.072	0.57604	0.175422	3.28373	0.00102443	0.0156101
Tmem144	548.298	0.679252	0.20696	3.28204	0.0010306	0.0156896
Plekhg1	3326.23	0.476932	0.145366	3.2809	0.00103476	0.0157383
Luc7l2	8883.78	-0.311544	0.0950102	-3.27906	0.00104155	0.0158269
Gusb	1720.07	0.265814	0.081083	3.27829	0.00104437	0.0158504
Lrr1	235.796	-0.64741	0.197495	-3.27812	0.00104503	0.0158504
Tcf25	10847	-0.177958	0.0543061	-3.27693	0.00104941	0.0159022
E2f5	1345.66	-0.312539	0.0954049	-3.27592	0.00105318	0.0159446
R3hcc1	1342.15	-0.304616	0.0930072	-3.27519	0.00105591	0.0159711
Gm3667	39.3105	-1.03517	0.316318	-3.27257	0.00106573	0.0161048
Snx13	2918.67	0.43154	0.131945	3.27059	0.00107322	0.016203
Gins4	1900.11	-0.248845	0.0761559	-3.26757	0.00108475	0.016362
Ciart	377.719	-0.622534	0.190553	-3.26699	0.00108697	0.0163804
Mbnl3	1189.41	-0.408605	0.125134	-3.26535	0.0010933	0.0164439
Aak1	3495.83	0.249154	0.076308	3.26512	0.00109419	0.0164439
Zfp760	1120.67	0.372251	0.113993	3.26556	0.00109249	0.0164439
Mrps7	2204.52	-0.274721	0.0841565	-3.2644	0.00109694	0.0164702
Ubac1	2287.56	-0.368909	0.113059	-3.26297	0.00110251	0.0165387
Gpam	6917.29	0.242241	0.0742667	3.26177	0.00110719	0.0165937
Iah1	2035.15	-0.28513	0.0874529	-3.26039	0.00111261	0.0166597
Ralgapa2	4549.94	0.284208	0.0871916	3.25958	0.00111575	0.0166915
Msrb2	434.82	0.599678	0.184011	3.25893	0.00111835	0.016715
Pvr	623.145	0.544138	0.167013	3.25806	0.00112176	0.0167507
Cerk	7378.94	0.455983	0.140007	3.25685	0.00112655	0.0167917
Wdcp	692.298	-0.506863	0.155627	-3.25691	0.00112633	0.0167917
Gper1	183.489	0.75437	0.231654	3.25645	0.00112816	0.0168004
Selenbp2	58.4527	1.3836	0.425209	3.25392	0.00113824	0.0169199
Hist1h2br	4203.61	-0.436116	0.134023	-3.25405	0.00113771	0.0169199
Myh7b	81.5138	-0.763365	0.234779	-3.25142	0.00114829	0.0170537
Atg4c	318.33	0.434594	0.133781	3.24854	0.00116	0.0172121
Cend1	73.8051	-0.793494	0.244487	-3.24554	0.00117226	0.0173783
Stat3	3732.53	0.192032	0.0591754	3.24513	0.00117396	0.0173878
Ddx20	2940.82	-0.358228	0.11042	-3.24424	0.00117763	0.0174264
Crtac1	55.7439	-1.30902	0.403537	-3.24386	0.00117923	0.0174343
Zfp873	607.586	0.358324	0.110487	3.24314	0.0011822	0.0174625
Cyld	2558.62	-0.332173	0.102435	-3.24275	0.00118381	0.0174705
Mesp2	61.6983	-1.00216	0.309138	-3.24179	0.00118783	0.0174984
Bcat2	3553.01	0.427651	0.131909	3.242	0.00118693	0.0174984
Sugt1	3104.21	0.236734	0.0730408	3.24113	0.00119059	0.0175213
Msmo1	2269.41	0.433653	0.133806	3.2409	0.00119153	0.0175213
Tuft1	877.125	-0.594774	0.183577	-3.23991	0.00119568	0.0175666
Fgl2	6242.12	0.276561	0.0854294	3.2373	0.00120666	0.0177121
Tomm22	3304.68	-0.241192	0.074529	-3.23622	0.00121124	0.0177568
D330045A20Rik	1138.85	-0.506102	0.156394	-3.23607	0.00121187	0.0177568
Dhx15	9395.7	-0.161948	0.0500682	-3.23455	0.00121833	0.0178004
Taf7	3965.88	-0.293516	0.0907451	-3.23451	0.00121849	0.0178004
Taf4b	2970.47	-0.421109	0.130199	-3.23435	0.00121919	0.0178004
Gm12248	71.9573	-0.903533	0.279291	-3.2351	0.001216	0.0178004
Ilkap	1554.22	-0.279509	0.0864566	-3.23294	0.00122522	0.0178726
Tuba3b	9443.38	-0.48987	0.151692	-3.22938	0.0012406	0.0180808
Rbl2	2413.38	0.31183	0.0965693	3.22908	0.00124189	0.0180834
Grm5	17.0013	-2.00744	0.622266	-3.22602	0.00125526	0.0182619
Radil	536.96	-0.605643	0.1878	-3.22493	0.00126002	0.018315
Otud4	14029.5	-0.227529	0.0705801	-3.22371	0.00126543	0.0183773
Ddx56	1826.27	-0.224755	0.0697458	-3.22249	0.00127081	0.0184392
Igfbp4	5818.4	0.320976	0.0996514	3.22099	0.00127749	0.0185196
Cdc5l	6443.5	-0.264884	0.0822816	-3.21925	0.00128529	0.0185998
Ep300	3249.17	0.231719	0.0719739	3.21949	0.0012842	0.0185998
Art5	49.7537	-1.02139	0.317307	-3.21893	0.00128668	0.0186036
Ruvbl1	3163.05	-0.251486	0.0781643	-3.2174	0.00129356	0.0186831
Zfand3	1830.98	-0.397308	0.1235	-3.21707	0.00129509	0.0186831
Hist1h4i	1592.73	-0.686715	0.213467	-3.21695	0.0012956	0.0186831
Nr2c1	560.265	0.345144	0.1074	3.21363	0.0013107	0.0188622
Prickle2	1242.22	0.393489	0.122436	3.21382	0.00130981	0.0188622
Sft2d2	4478.22	0.23464	0.0730179	3.21346	0.00131147	0.0188622
Ung	2196.07	-0.338583	0.10539	-3.21266	0.00131512	0.0188981
Slain2	5734.05	0.255691	0.0795998	3.21221	0.00131717	0.018911
Aatf	1914.54	-0.274509	0.0854683	-3.21182	0.00131898	0.0189203
Pdha2	278.159	-0.606428	0.188827	-3.21156	0.00132015	0.0189206
Vill	537.693	-0.666348	0.207516	-3.21106	0.00132245	0.018937
Mgam	300.428	0.709967	0.221185	3.20983	0.00132813	0.0190017
Ap2a2	6125.18	-0.230826	0.0719454	-3.20835	0.001335	0.0190833
Elovl1	618.636	0.534517	0.16666	3.20724	0.00134016	0.0191405
Srek1ip1	1053.14	0.518335	0.1617	3.20553	0.00134814	0.0192145
Lrrc2	60.6146	-0.930665	0.290345	-3.20538	0.00134886	0.0192145
Gm8126	25.3094	-1.47397	0.459814	-3.20558	0.00134791	0.0192145
Cdkn2a	538.807	-0.856746	0.267326	-3.20487	0.00135124	0.0192317
Ctcfl	599.099	-0.56876	0.177522	-3.20389	0.00135586	0.0192807
Krtcap3	155.385	-0.707963	0.220988	-3.20363	0.00135707	0.0192812
Swsap1	552.318	-0.370709	0.115731	-3.20319	0.00135915	0.019294
Sfxn3	1165.56	0.438488	0.136986	3.20096	0.00136971	0.0194104
Dctpp1	1819.12	-0.363521	0.113558	-3.20119	0.0013686	0.0194104
Snx19	2020.04	0.313822	0.0980594	3.20033	0.00137272	0.0194362
Cpsf3	4176.84	-0.224383	0.070124	-3.1998	0.00137524	0.019455
Nploc4	4932.32	-0.256545	0.0801873	-3.19932	0.00137752	0.0194705
Sacm1l	3387.75	0.199142	0.0622573	3.1987	0.00138051	0.0194792
Wtip	1334.49	-0.369581	0.115535	-3.19886	0.0013797	0.0194792
Asna1	3039.39	-0.244187	0.0763587	-3.19789	0.00138436	0.0195167
Art1	21.6374	-1.26731	0.396401	-3.19703	0.0013885	0.0195582
Pclo	87.0698	-1.01217	0.316843	-3.19455	0.00140047	0.0197099
Vdr	1181.39	0.536744	0.168115	3.19271	0.00140942	0.019819
Prex1	1038.07	-0.360177	0.112913	-3.18986	0.00142341	0.0199984
Hnmt	321.645	0.400835	0.12568	3.18934	0.00142599	0.0200176
Pbld1	241.185	-0.620168	0.194538	-3.1879	0.00143312	0.0201004
Sgsh	1149.91	0.446116	0.139996	3.18664	0.00143938	0.020171
Ndufs1	4808.75	-0.2311	0.072532	-3.18618	0.00144166	0.0201856
Gon7	458.639	-0.52343	0.164356	-3.18473	0.00144891	0.0202699
Acot7	967.728	-0.426528	0.133997	-3.18311	0.00145702	0.0203659
Larp7	3048.65	-0.256581	0.0806267	-3.18233	0.00146095	0.0204036
Depdc5	2418.88	-0.381417	0.11987	-3.18192	0.00146305	0.0204154
Topbp1	7427.1	-0.303678	0.095452	-3.18148	0.00146527	0.0204277
Pnma5	1377.61	-0.514447	0.161712	-3.18125	0.00146641	0.0204277
Tnfrsf1a	1923.09	0.323155	0.101598	3.18071	0.00146913	0.0204481
Bgn	5867.97	0.409291	0.128689	3.18046	0.00147042	0.0204487
Plcb3	2248.41	-0.232768	0.0732147	-3.17925	0.00147657	0.0205169
Herpud2	933.719	0.254838	0.0801715	3.17866	0.00147958	0.0205412
Phkg1	98.0222	-0.598434	0.188381	-3.17672	0.00148953	0.0206444
Fez2	1890.73	0.218863	0.0688947	3.17678	0.0014892	0.0206444
Sobp	989.868	0.518728	0.163345	3.17566	0.00149494	0.0206915
Hpse2	266.824	-0.788284	0.248234	-3.17557	0.00149545	0.0206915
Ppp1r10	2597.25	0.541119	0.170487	3.17396	0.00150374	0.0207887
Acap2	1450.28	0.376056	0.118551	3.17211	0.00151338	0.0209043
Ddx43	573.088	-0.575818	0.181617	-3.17052	0.00152169	0.0210013
Cnot10	4342.85	-0.279359	0.0881298	-3.16986	0.00152511	0.0210309
Cmss1	744.062	-0.25998	0.0820395	-3.16896	0.00152984	0.0210783
Snrpe	4066.12	-0.285093	0.0900064	-3.16748	0.00153768	0.0211686
Mras	2121.02	0.46321	0.146265	3.16692	0.00154064	0.0211915
Prkrip1	924.917	-0.389596	0.123127	-3.16418	0.0015552	0.021374
Ccdc88c	3400.07	-0.519136	0.164152	-3.16252	0.00156409	0.0214781
Cars2	455.347	-0.349403	0.110526	-3.16127	0.00157082	0.0215524
Skil	6091.09	-0.203654	0.0644377	-3.16048	0.00157508	0.0215928
Prss56	94.0626	1.50487	0.476212	3.16009	0.00157722	0.0216042
Ablim2	107.281	-0.87406	0.27674	-3.15842	0.00158628	0.0216932
Spag1	587.644	-0.329175	0.104222	-3.1584	0.00158637	0.0216932
Fsd1	660.978	-0.734006	0.232424	-3.15805	0.00158831	0.0216992
Samd8	3290.84	0.286081	0.0905941	3.15783	0.00158946	0.0216992
Psmd11	2324.1	-0.40531	0.128423	-3.15605	0.00159921	0.0218142
Smtn	1209.19	0.486543	0.154186	3.15557	0.00160186	0.0218307
Tarbp2	846.285	-0.38987	0.123559	-3.15535	0.00160308	0.0218307
Map2k2	3658.37	-0.23769	0.0753534	-3.15434	0.00160863	0.0218881
Kansl1l	1905.88	0.27153	0.086122	3.15286	0.0016168	0.0219809
Map3k3	2995.24	-0.201472	0.0639076	-3.15256	0.00161846	0.0219853
Ddx39	2281.3	-0.317594	0.100752	-3.15225	0.00162019	0.0219906
Usp10	1336.64	0.469831	0.149102	3.15106	0.00162676	0.0220615
Shcbp1l	439.092	-0.817644	0.259602	-3.14961	0.00163489	0.0221534
Nat2	243.007	0.45798	0.145449	3.14874	0.00163976	0.0222011
Tet2	2332.35	0.538975	0.171186	3.14848	0.00164123	0.0222026
Adrb2	71.3537	0.646428	0.205333	3.14819	0.00164283	0.022206
Nxnl2	436.496	0.387943	0.123267	3.14717	0.0016486	0.0222479
Ranbp17	961.942	-0.599582	0.190515	-3.14716	0.00164865	0.0222479
Xlr4b	264.16	-0.632862	0.201202	-3.1454	0.00165858	0.0223636
Nap1l4	8613.71	-0.179554	0.0570969	-3.14473	0.00166243	0.022397
Tsr3	1156.65	-0.298891	0.0950641	-3.1441	0.00166601	0.0224268
Gm3411	34.3995	-1.05304	0.33513	-3.14218	0.00167697	0.022551
Gm5475	128.413	0.755872	0.24057	3.142	0.00167798	0.022551
Mprip	15737.8	-0.188094	0.0598904	-3.14063	0.00168582	0.0225995
Trim9	299.365	0.493489	0.157132	3.1406	0.00168605	0.0225995
Pop1	1585.22	-0.425691	0.135563	-3.14017	0.00168849	0.0225995
Eda2r	255.802	0.596351	0.189878	3.14071	0.00168538	0.0225995
Rin3	635.641	0.574746	0.183026	3.14024	0.00168808	0.0225995
Clcn3	3958.5	0.328688	0.104686	3.13976	0.00169085	0.0226128
Slc35c1	190.131	0.511838	0.163123	3.13774	0.00170256	0.0227401
Hist1h4m	19476.2	-0.53492	0.170485	-3.13764	0.00170315	0.0227401
Agtpbp1	1345.7	-0.3783	0.1206	-3.13682	0.00170788	0.0227478
Sun1	4546.54	-0.222868	0.0710446	-3.13701	0.0017068	0.0227478
Mettl7a3	77.7155	-0.904044	0.288178	-3.13711	0.00170624	0.0227478
Prep	4688.47	-0.216892	0.069152	-3.13646	0.00171003	0.0227578
Tyr	463.296	-0.435427	0.138903	-3.13476	0.00171996	0.0228252
Smox	1608.01	0.318832	0.101704	3.13491	0.00171909	0.0228252
Prmt9	1573.44	-0.27422	0.0874726	-3.13493	0.00171896	0.0228252
Oard1	1084.64	-0.307086	0.0979654	-3.13464	0.00172066	0.0228252
E4f1	945.772	-0.292288	0.0932803	-3.13344	0.00172768	0.0228998
Spock1	33.4043	-1.28806	0.411108	-3.13315	0.00172942	0.0229043
Hnf4a	131.006	1.63576	0.522182	3.13255	0.00173294	0.0229324
Fbxo4	616.437	0.433464	0.138405	3.13185	0.00173709	0.0229665
Ly75	409.721	-0.720258	0.229994	-3.13164	0.00173831	0.0229665
Homer2	553.731	-0.677682	0.216472	-3.13058	0.00174464	0.0230315
Sod3	761.651	0.417788	0.133493	3.12966	0.00175011	0.0230851
Spag5	1833.85	-0.257017	0.0821454	-3.12881	0.00175519	0.0230952
Srgap3	2559.89	0.505307	0.161491	3.12902	0.00175392	0.0230952
Alkbh5	6618.19	-0.300267	0.0959753	-3.12858	0.00175651	0.0230952
Zfp608	730.957	0.304317	0.0972682	3.12864	0.00175617	0.0230952
Sdf2	1905.3	0.210293	0.0672531	3.12689	0.00176669	0.0231918
Napg	1347.95	0.320271	0.102418	3.12708	0.00176549	0.0231918
Susd2	643.348	0.345567	0.110566	3.12544	0.00177542	0.0232692
Tex30	2869.16	-0.419573	0.13424	-3.12554	0.00177477	0.0232692
Utp4	3698.35	-0.391918	0.125406	-3.12519	0.00177693	0.0232704
Gtf2f1	4561.51	-0.286188	0.0915878	-3.12474	0.00177964	0.0232873
Pdzd9	57.9202	-0.857103	0.274386	-3.12371	0.00178586	0.0233501
Wdr18	2905.24	-0.299335	0.0958516	-3.1229	0.00179076	0.0233954
H2afy	3977.35	0.157197	0.050344	3.12247	0.00179341	0.0234115
Col18a1	12117.5	0.15356	0.0491946	3.12148	0.00179945	0.0234529
Pde4c	207.631	-0.767962	0.246021	-3.12153	0.00179915	0.0234529
Dnajb1	3008.51	-0.168033	0.053862	-3.1197	0.00181034	0.0235201
Lsm4	2617.4	-0.358097	0.114769	-3.12016	0.00180751	0.0235201
Rims3	494.87	-0.95019	0.304509	-3.1204	0.00180604	0.0235201
Zfp600	334.343	0.614533	0.196977	3.11982	0.00180962	0.0235201
Gnai2	8375.04	0.145737	0.046729	3.11877	0.00181605	0.0235756
Dlx4	14.9447	-1.54174	0.494537	-3.11755	0.00182363	0.0236365
Lipt1	201.762	0.517469	0.165973	3.11778	0.00182219	0.0236365
Cdk5rap3	1996.26	-0.304427	0.097678	-3.11664	0.00182927	0.0236909
Hist1h1c	40185.4	-0.399964	0.128402	-3.11493	0.00183986	0.0238092
Cxcr2	441.489	-0.45997	0.147711	-3.11398	0.00184582	0.0238676
Dnase1l1	297.762	0.446972	0.143588	3.11288	0.00185272	0.023919
Strbp	6170.64	-0.412535	0.132519	-3.11303	0.00185177	0.023919
Dmxl2	4746.7	-0.375406	0.120665	-3.11113	0.0018637	0.0240419
Xlr3b	425.22	-0.60007	0.192926	-3.11036	0.00186856	0.0240857
Sugp1	1740.73	-0.368224	0.118429	-3.10923	0.00187576	0.0241595
Rsf1	3357.7	0.335658	0.107977	3.1086	0.00187975	0.0241749
Zscan22	309.257	0.590102	0.18983	3.10858	0.00187991	0.0241749
Fthl17c	565.309	-0.491015	0.157981	-3.10806	0.0018832	0.0241982
Iqsec2	287.582	0.455205	0.146473	3.10778	0.00188499	0.0242022
Isy1	1536.85	-0.336062	0.108177	-3.10659	0.0018926	0.024262
Adamts15	630.423	0.811514	0.261212	3.10672	0.00189174	0.024262
Cnep1r1	1413.19	0.334179	0.107723	3.1022	0.00192086	0.0246051
Tg	286.453	-0.653286	0.210658	-3.10118	0.00192754	0.0246713
Ensa	6153.03	-0.166207	0.0536172	-3.09988	0.00193597	0.0247599
Hectd4	2303.65	0.256819	0.0828725	3.09897	0.00194197	0.0248173
Mroh1	1281.91	-0.431406	0.139243	-3.09822	0.00194685	0.0248603
Npc2	5257.85	0.258974	0.0836163	3.09717	0.00195381	0.0249297
Arvcf	1412.1	-0.353773	0.114277	-3.09574	0.00196321	0.0249913
Tbcel	2398.54	0.27953	0.0902908	3.09589	0.00196226	0.0249913
Zfp825	608.802	0.346211	0.111831	3.09584	0.00196257	0.0249913
Zfp455	151.484	0.527814	0.170601	3.09386	0.00197572	0.0251116
Gm15091	426.025	-0.606811	0.196126	-3.09398	0.00197488	0.0251116
Hcfc2	2455.66	-0.305396	0.0987337	-3.09312	0.00198061	0.0251347
Prkar2a	2980.2	0.357133	0.115453	3.09331	0.00197936	0.0251347
C1ql1	159.925	-0.569831	0.184255	-3.09262	0.001984	0.0251582
Haspin	422.644	-0.384479	0.124353	-3.09183	0.00198928	0.0252058
Phyhipl	115.083	-0.961383	0.311159	-3.08969	0.00200369	0.0253687
Mcu	516.586	0.492005	0.159271	3.08911	0.00200758	0.0253926
Ppp1r14b	2392.16	-0.369461	0.119608	-3.08895	0.00200867	0.0253926
Tbc1d22a	1718.59	-0.280476	0.0908305	-3.08791	0.00201572	0.0254424
ENSMUSG00000079267	17.0823	-1.74942	0.566516	-3.08804	0.00201482	0.0254424
Rab3gap2	3677.92	-0.34282	0.111091	-3.08595	0.00202904	0.0255909
Zfyve28	494.142	-0.546883	0.177263	-3.08515	0.00203453	0.0256404
Miip	655.241	0.323074	0.104727	3.0849	0.00203619	0.0256416
ENSMUSG00000096201	409.471	2.46722	0.799986	3.08407	0.00204187	0.0256935
Mepce	2598.38	-0.285871	0.092725	-3.083	0.00204925	0.0257665
Hsf2bp	281.652	-0.669833	0.217345	-3.0819	0.00205686	0.0258424
Hmces	810.358	-0.334244	0.108501	-3.08056	0.00206611	0.025899
Mesp1	25.5407	-1.28781	0.418038	-3.08061	0.00206574	0.025899
Otud1	388.704	-0.496823	0.16127	-3.08069	0.00206521	0.025899
Naa15	4206.46	0.258785	0.0840409	3.07927	0.00207506	0.0259914
Eif6	4159.05	-0.315144	0.102394	-3.07776	0.00208563	0.026064
S100a11	1378.11	0.260585	0.0846617	3.07795	0.00208428	0.026064
Klhl42	2622.24	0.599647	0.194804	3.07821	0.00208251	0.026064
Prrt2	95.5456	-0.847753	0.275521	-3.07691	0.00209161	0.0261189
Acvr2b	833.619	-0.490787	0.159593	-3.07525	0.00210329	0.0262447
Rap1gap	667.301	-0.366425	0.119185	-3.07441	0.00210917	0.0262981
Alox12b	50.457	-0.79565	0.259127	-3.07051	0.00213697	0.0266244
Calb2	31.9991	-1.04525	0.340509	-3.06966	0.00214304	0.0266797
Atpaf2	804.63	-0.301548	0.0983008	-3.0676	0.00215783	0.0268436
Clip1	4354.29	-0.328655	0.107197	-3.0659	0.00217014	0.0269762
Drc3	616.358	-0.343687	0.112125	-3.06522	0.00217506	0.0270169
Tex12	377.953	-0.7559	0.246636	-3.06484	0.00217784	0.0270309
Iigp1	178.553	0.711464	0.232199	3.06402	0.00218383	0.0270847
Xk	575.561	0.264686	0.0864659	3.06116	0.00220482	0.0273244
Hras	1499.65	-0.291059	0.0951133	-3.06013	0.00221238	0.0273767
Stk33	95.7842	-0.830176	0.271271	-3.06032	0.00221104	0.0273767
Fmnl3	1804.77	-0.209652	0.0685197	-3.05973	0.00221538	0.0273932
Trove2	2688.32	0.35755	0.116889	3.05888	0.00222163	0.0274498
Eps15	7725.29	0.241935	0.079131	3.0574	0.00223264	0.0275651
Cct7	8779.88	-0.270374	0.0884731	-3.056	0.0022431	0.0276734
Pdgfrl	429.683	0.670518	0.219473	3.05512	0.00224969	0.027713
Nup93	3973.15	-0.360054	0.117851	-3.05516	0.00224942	0.027713
Nelfb	2695.54	-0.267965	0.0877699	-3.05304	0.00226536	0.027885
Cdt1	735.768	-0.440729	0.144387	-3.05242	0.00227005	0.0279218
Vav2	1985.43	-0.303321	0.0994457	-3.05012	0.00228752	0.0280917
Rfc4	1766.93	-0.359568	0.117903	-3.0497	0.00229072	0.0280917
Mthfd1l	1224.35	0.471431	0.154572	3.04992	0.00228905	0.0280917
Cpped1	1340.73	0.208421	0.0683323	3.05011	0.00228761	0.0280917
Hist1h1e	27206.3	-0.202241	0.0663277	-3.04912	0.00229513	0.0281248
Pan2	1610.69	-0.232515	0.0762721	-3.0485	0.00229989	0.028162
Ndc80	2028.91	-0.306282	0.100558	-3.04583	0.00232036	0.0283767
Usp47	12356.1	-0.176236	0.0578667	-3.04554	0.00232261	0.0283767
Samd1	2088.55	-0.258729	0.0849497	-3.04567	0.00232162	0.0283767
Tmem266	63.7942	-0.967745	0.317788	-3.04525	0.00232488	0.0283832
Pla2g7	830.496	0.36912	0.121226	3.0449	0.00232758	0.028395
Nav1	2677.49	0.486356	0.159811	3.04332	0.00233985	0.0284812
Boc	2145.11	0.415923	0.136656	3.04358	0.00233785	0.0284812
Lrrc58	13697.2	0.229189	0.0753057	3.04345	0.00233884	0.0284812
Cpa3	170.42	1.14565	0.376596	3.04213	0.00234914	0.0285495
Otulinl	630.545	0.426697	0.140278	3.04181	0.00235163	0.0285495
Il3ra	220.09	0.4533	0.149039	3.04148	0.00235416	0.0285495
Fat1	26939	0.34211	0.112474	3.04168	0.00235261	0.0285495
Col6a5	5982.19	0.788898	0.259328	3.04208	0.00234949	0.0285495
Hist1h1a	51358	-0.537483	0.17675	-3.04093	0.00235848	0.0285767
Zfp52	436.323	0.390583	0.12845	3.04075	0.0023599	0.0285767
P2ry1	304.714	0.785447	0.258331	3.04047	0.00236213	0.0285827
Bms1	5585.51	-0.29369	0.0966231	-3.03954	0.00236939	0.0286426
Clk3	1696.64	-0.271429	0.0893039	-3.03939	0.00237058	0.0286426
Fkbp6	4341.69	-0.474621	0.156172	-3.03908	0.00237299	0.0286506
Arglu1	2120.89	-0.217044	0.0714276	-3.03865	0.00237639	0.0286706
Fuca2	1417.69	0.334178	0.110002	3.03791	0.00238222	0.0286841
Thap11	2396.57	-0.202181	0.0665541	-3.03785	0.00238276	0.0286841
Mtfmt	818.464	-0.28168	0.0927166	-3.03807	0.00238098	0.0286841
Zfp280c	1177.17	0.346546	0.114137	3.03623	0.00239555	0.0288169
Plcg2	691.167	-0.664101	0.218781	-3.03545	0.00240175	0.0288434
Fgf2	1564.89	0.433705	0.142887	3.03529	0.00240303	0.0288434
Lrrc51	188.329	-0.530475	0.174765	-3.03535	0.00240255	0.0288434
Snx33	4346.19	0.408189	0.134519	3.03444	0.00240986	0.0288977
Ddx58	439.388	0.548635	0.180812	3.03428	0.00241108	0.0288977
Cenps	380.161	-0.604011	0.199111	-3.03354	0.00241705	0.0289482
Stk17b	1620.23	-0.259913	0.0856865	-3.0333	0.00241895	0.0289497
Rps6ka2	5540.81	0.463471	0.152812	3.03294	0.00242186	0.0289634
Parvb	191.792	0.754981	0.249002	3.03202	0.00242921	0.0289986
Pmf1	1109.5	-0.309113	0.101953	-3.03191	0.00243011	0.0289986
Zbtb7a	1441.86	0.40704	0.134245	3.03206	0.0024289	0.0289986
Fbxo28	1843	0.358225	0.118193	3.03085	0.00243868	0.0290798
Brsk2	519.173	-0.627101	0.206937	-3.03039	0.00244235	0.0291024
Pet2	596.011	-0.572884	0.189125	-3.02912	0.00245266	0.0292039
Soat2	215.774	-0.407599	0.134577	-3.02875	0.00245569	0.0292188
Zfp318	3642.92	-0.330003	0.109006	-3.02739	0.00246679	0.0293083
H2-Eb1	75.4607	0.820596	0.271041	3.02757	0.00246526	0.0293083
Nrbp1	6621.71	-0.251223	0.08299	-3.02715	0.00246868	0.0293096
Rpusd2	339.854	-0.376837	0.124558	-3.0254	0.00248304	0.0294587
Rtkn2	623.842	-0.509933	0.168586	-3.02477	0.00248821	0.0294774
Lgals2	43.1027	-0.962299	0.318124	-3.02492	0.00248702	0.0294774
Zfp39	1363.49	-0.394572	0.130484	-3.0239	0.00249537	0.0295409
Cul1	8003.04	-0.25181	0.0833016	-3.02288	0.00250384	0.0296119
ENSMUSG00000032443	43.8908	-1.3888	0.459474	-3.0226	0.00250615	0.0296119
Msantd3	1449.74	-0.23059	0.0762908	-3.02252	0.00250679	0.0296119
Clasrp	308.216	-0.579778	0.191869	-3.02175	0.0025132	0.0296662
Gm1140	264.014	-0.604144	0.199984	-3.02097	0.00251969	0.0297214
Tpcn1	1389.69	0.487798	0.161542	3.01963	0.00253081	0.0298312
Nuf2	1526.14	-0.358012	0.118571	-3.01939	0.00253284	0.0298337
Acsf2	476.872	0.475891	0.157661	3.01845	0.00254073	0.0299051
Ctdsp1	1766.16	0.281595	0.0933117	3.01779	0.00254624	0.0299055
Gm527	442.361	-0.564943	0.187201	-3.01785	0.00254577	0.0299055
Lekr1	186.834	0.526985	0.174602	3.01821	0.00254275	0.0299055
Nup50	3041.35	-0.298338	0.0988943	-3.01674	0.00255509	0.0299683
Npas3	174.805	0.959358	0.318082	3.01607	0.00256072	0.0299683
Boll	638.4	-0.544351	0.180447	-3.01669	0.00255555	0.0299683
Plch2	105.902	-1.25071	0.414639	-3.01639	0.00255807	0.0299683
Ticam1	249.534	0.499731	0.165687	3.01611	0.00256043	0.0299683
Timm50	2047.94	-0.238778	0.0791808	-3.0156	0.00256468	0.0299932
Zscan18	917.568	-0.363048	0.120405	-3.01522	0.00256792	0.0300097
Chac2	194.834	0.583229	0.193526	3.0137	0.00258083	0.0300975
Baz1a	1962.96	-0.396321	0.131507	-3.01369	0.00258094	0.0300975
Nrn1	364.816	0.518868	0.172168	3.01373	0.00258058	0.0300975
Ppp2r1b	2982.27	-0.444633	0.147553	-3.01337	0.00258366	0.0301078
Med22	3411.07	-0.230519	0.0765121	-3.01285	0.00258808	0.0301378
Nudt15	615.629	-0.291023	0.0966105	-3.01233	0.00259249	0.0301678
Tedc1	271.287	-0.434148	0.144147	-3.01183	0.00259679	0.0301965
Pip5k1a	2822.66	-0.2366	0.0785921	-3.01048	0.00260833	0.0303091
Klhdc4	883.938	-0.433378	0.143983	-3.00992	0.00261319	0.0303347
Cxcl12	3477.2	0.39772	0.132142	3.0098	0.00261423	0.0303347
Crtc1	599.772	0.284854	0.0947515	3.00632	0.0026443	0.0306619
Gm15080	90.5846	-1.26237	0.420069	-3.00515	0.00265446	0.0307579
Hapln4	23.5195	-1.17006	0.389423	-3.0046	0.00265934	0.0307928
Rnf111	1754.83	0.226454	0.0754137	3.00283	0.00267485	0.0309505
Alms1	6437.11	-0.276958	0.0922564	-3.00205	0.00268171	0.0310079
Actl6a	3125.18	-0.304709	0.101519	-3.0015	0.00268652	0.0310199
Cpne2	293.543	-0.493516	0.164417	-3.00161	0.00268557	0.0310199
Txndc5	7575.71	0.218027	0.0726558	3.00082	0.00269255	0.0310457
E030030I06Rik	47.3704	-1.44069	0.480086	-3.0009	0.00269179	0.0310457
Eif5	8577.52	-0.275161	0.0917302	-2.99968	0.00270266	0.0311404
C1galt1	4166.6	0.391846	0.130689	2.9983	0.00271489	0.0312593
Mrc1	3287.42	0.38571	0.12869	2.99721	0.00272461	0.0313493
Eif1b	2492.53	-0.320726	0.107054	-2.99593	0.0027361	0.0314594
Uhmk1	4478.76	0.175286	0.0585228	2.99518	0.00274285	0.0315149
Rnf4	7624.05	-0.190075	0.0634735	-2.99455	0.00274851	0.0315358
Gfy	10.6906	-2.18974	0.731192	-2.99475	0.00274666	0.0315358
Wipf1	388.925	0.523364	0.174791	2.99422	0.00275145	0.0315474
Ears2	565.713	-0.301251	0.10065	-2.99306	0.00276195	0.0316456
Barx2	20.6496	-1.35751	0.453591	-2.99281	0.00276419	0.0316492
Fundc1	992.719	0.233655	0.0780848	2.99233	0.0027686	0.0316776
Kif18a	1292.52	-0.271444	0.0907242	-2.99197	0.00277179	0.031692
Uxt	422.085	-0.393909	0.131684	-2.99133	0.00277768	0.0317278
Tle3	2349.44	-0.29652	0.0991307	-2.9912	0.00277879	0.0317278
Kif17	215.525	-0.546982	0.182884	-2.99086	0.00278189	0.031741
Foxc2	207.604	-0.607012	0.202973	-2.9906	0.00278429	0.0317463
Aldh16a1	1584.84	-0.440927	0.147513	-2.98907	0.00279824	0.031848
Padi3	268.582	-0.83236	0.278461	-2.98915	0.00279759	0.031848
Fdps	3922.28	-0.308765	0.103301	-2.98899	0.00279903	0.031848
Zfp324	497.593	0.631176	0.211239	2.98797	0.00280836	0.031932
Bmp4	260.597	0.526148	0.176177	2.98648	0.00282213	0.0320662
Zic1	85.4965	-1.06522	0.356733	-2.98605	0.00282608	0.032089
Slc35f5	1988.52	0.237234	0.0795255	2.98312	0.0028533	0.0323674
Ttyh1	5942.66	0.332811	0.11157	2.98298	0.00285461	0.0323674
Fat4	4621.35	0.375017	0.125728	2.98277	0.00285652	0.0323674
Cdk11b	2493.04	-0.268168	0.0899376	-2.98171	0.00286644	0.0324573
Exph5	226.954	0.676225	0.22681	2.98146	0.00286881	0.0324617
Svbp	1391.19	-0.321451	0.107832	-2.98102	0.0028729	0.0324686
Wrap53	829.497	-0.316773	0.106265	-2.98097	0.00287338	0.0324686
Pdzd2	2353.27	0.347257	0.116512	2.98044	0.0028783	0.0325018
Gpsm2	2079.89	-0.259819	0.0871887	-2.97996	0.00288281	0.0325304
Itm2c	13231.1	0.256672	0.0861399	2.97971	0.00288521	0.032535
Trak1	3251.92	0.334702	0.112357	2.97892	0.00289268	0.0325968
Fuk	1106.42	-0.237288	0.0796956	-2.97743	0.00290676	0.0327201
Rec114	414.669	-0.429575	0.144282	-2.97734	0.00290761	0.0327201
Tars	3884.92	-0.201522	0.0677167	-2.97596	0.00292071	0.032845
Stk31	2772.43	-0.55775	0.187517	-2.9744	0.00293564	0.0329902
Cox7b	3233.63	0.300043	0.100893	2.97387	0.00294068	0.0330242
Mknk2	4992.51	-0.43192	0.145253	-2.97358	0.00294347	0.033033
Mkrn2	3515.92	-0.263107	0.0885037	-2.97283	0.00295064	0.0330529
Dennd5b	2041.62	-0.454653	0.15294	-2.97276	0.00295131	0.0330529
Adgrg1	5472.55	0.539961	0.181613	2.97313	0.00294776	0.0330529
Msto1	1254.14	-0.255197	0.0858509	-2.97256	0.00295331	0.0330529
Dusp2	130.415	-0.712447	0.239802	-2.97099	0.00296846	0.0331998
Msantd4	2970.69	0.226714	0.076325	2.97037	0.00297441	0.0332436
Rap2b	2877.39	0.404582	0.136297	2.96839	0.00299361	0.0334355
Dad1	2282.01	0.174287	0.0587213	2.96804	0.00299707	0.0334513
Helt	49.8807	1.57035	0.529197	2.96742	0.00300315	0.0334963
Gm15097	679.323	-0.718205	0.242066	-2.96698	0.00300738	0.0335207
Tent4b	3413.38	-0.292633	0.0986409	-2.96665	0.00301062	0.033534
Hist1h2ak	10529.4	-0.354825	0.119639	-2.9658	0.00301894	0.0336039
Arsj	301.394	0.385499	0.130056	2.9641	0.00303567	0.0337673
Hivep1	2446.47	0.261652	0.0883035	2.9631	0.00304562	0.0338549
Efcc1	156.913	-0.531429	0.179391	-2.96241	0.0030524	0.0339073
Zfp282	1987.57	0.218472	0.0737833	2.961	0.00306644	0.0340402
Dctd	503.341	-0.491876	0.166143	-2.96056	0.00307081	0.034063
Hace1	1576.61	-0.3775	0.127518	-2.96037	0.00307265	0.034063
Slc25a24	1449.6	0.243929	0.0824145	2.95979	0.0030785	0.0341048
Atp11b	1920.43	0.490525	0.165812	2.95832	0.00309323	0.0342449
Asb7	1180.78	0.479746	0.16218	2.95811	0.00309535	0.0342452
Pkp1	27.4152	-1.18038	0.399128	-2.9574	0.00310247	0.0342546
Htra3	3610.45	0.426712	0.144283	2.95747	0.00310174	0.0342546
Taf2	4839.02	-0.201645	0.0681779	-2.95763	0.00310012	0.0342546
Urb1	2859.52	-0.43622	0.147579	-2.95585	0.00311811	0.0344042
Tcam1	80.2702	-0.716735	0.242502	-2.95559	0.00312073	0.0344099
Fbxo7	1360.21	-0.312696	0.105826	-2.95482	0.00312854	0.0344728
Igfbpl1	65.8627	-1.16348	0.393918	-2.95361	0.00314079	0.0345845
Pwp1	2719.55	-0.211282	0.0715404	-2.95332	0.00314373	0.0345937
Phtf1	1483.67	-0.458808	0.155413	-2.95219	0.00315528	0.0346975
Angpt4	163.522	0.942876	0.319456	2.9515	0.00316234	0.0347518
Ppfia4	292.228	-0.668484	0.226588	-2.95022	0.00317545	0.0348725
Clic1	5878.47	0.197762	0.0670511	2.94942	0.00318367	0.0349394
Slc27a2	309.719	-1.05119	0.356522	-2.94846	0.00319361	0.0350251
Ibtk	3639.5	0.285054	0.0966886	2.94816	0.00319667	0.0350352
Churc1	1865.3	-0.273252	0.0926961	-2.94782	0.00320022	0.0350507
Vmn2r31	42.1157	1.33226	0.452162	2.94642	0.00321477	0.0351865
Vangl1	1156.44	0.581438	0.197365	2.946	0.00321908	0.0352102
Tmem168	3174.79	0.234405	0.0795749	2.94572	0.00322209	0.0352196
Brpf1	2738.77	-0.227176	0.0771481	-2.94467	0.00323302	0.0352462
Ric1	3908.61	0.219792	0.0746288	2.94514	0.00322806	0.0352462
Nrk	9800.43	0.432314	0.146813	2.94466	0.00323313	0.0352462
Phactr2	4269.97	0.224085	0.0760892	2.94503	0.00322921	0.0352462
Spcs1	3363.54	0.226403	0.0769205	2.94334	0.00324694	0.0353498
Nwd1	78.1528	1.00656	0.34196	2.94349	0.00324532	0.0353498
Palld	883.686	0.570339	0.193808	2.94281	0.00325252	0.0353871
Nif3l1	1227.22	-0.244089	0.082953	-2.94249	0.00325582	0.0353995
Zc3h14	10196.3	-0.246435	0.0837847	-2.94129	0.00326852	0.035514
Cdk5rap2	1991.81	-0.558782	0.190017	-2.94069	0.00327486	0.0355376
Rcan2	265.096	0.497627	0.169246	2.94026	0.00327936	0.0355376
Slc26a11	458.359	0.472056	0.160544	2.94035	0.00327843	0.0355376
Ppp6r1	7087.17	-0.229778	0.0781385	-2.94065	0.0032752	0.0355376
Oxsm	349.161	0.32889	0.111902	2.93909	0.00329172	0.0356144
Sh3glb2	1996.04	-0.313477	0.106652	-2.93924	0.00329015	0.0356144
Ncapg2	2926.52	-0.318264	0.108291	-2.93898	0.00329296	0.0356144
Irgq	962.003	0.451167	0.153526	2.93871	0.00329582	0.0356218
Brinp2	38.2747	-0.888727	0.302603	-2.93694	0.00331466	0.0358019
Nfix	2952.58	0.362282	0.123412	2.93556	0.0033295	0.0359385
Tmem229b	2588.44	0.457227	0.155798	2.93474	0.00333831	0.0359957
Taok3	941.35	0.281901	0.0960594	2.93465	0.00333919	0.0359957
Fbxo11	2567.31	0.189809	0.0646836	2.93442	0.0033417	0.035999
Mccc2	1599.03	0.266728	0.0909149	2.93382	0.00334823	0.0360457
Prdm5	821.785	0.241756	0.0824251	2.93304	0.00335664	0.0361126
Snx7	1826.44	0.371632	0.126723	2.93264	0.00336096	0.0361353
Cenpi	784.543	-0.348136	0.11875	-2.93167	0.00337139	0.0362
Gclc	2919.33	-0.314372	0.107228	-2.9318	0.00337004	0.0362
Txndc16	3781.07	-0.229906	0.0784378	-2.93106	0.00337802	0.0362474
Msh4	108.306	-0.729827	0.249027	-2.93071	0.00338186	0.0362649
Cflar	4490.03	0.330523	0.112809	2.92994	0.0033903	0.0362872
Ints11	1975.36	-0.384593	0.131264	-2.92991	0.00339058	0.0362872
Ttll7	314.021	-0.383179	0.130778	-2.92999	0.00338971	0.0362872
Mtx1	1083.79	-0.337607	0.115243	-2.92953	0.0033947	0.0363076
Epn3	683.403	0.29597	0.101053	2.92885	0.00340214	0.036316
Adamts1	3246.52	0.326953	0.111618	2.92921	0.00339822	0.036316
Setd7	1733.72	0.259523	0.0886057	2.92897	0.00340088	0.036316
Chtop	7820.55	-0.167521	0.0572313	-2.92708	0.00342164	0.0364767
Poldip3	7961.79	-0.261966	0.0894937	-2.9272	0.00342025	0.0364767
Stra8	3011.55	-0.778529	0.266226	-2.92431	0.0034522	0.0367786
P2ry13	119.553	0.485684	0.166112	2.92384	0.00345744	0.0368105
Nt5c2	2829.43	-0.332948	0.113892	-2.92336	0.00346279	0.0368435
Plekho2	2925.75	0.482315	0.16505	2.92225	0.00347518	0.0369514
Parg	6439.34	-0.239669	0.0820299	-2.92172	0.00348103	0.0369896
App	20343.3	0.303687	0.103995	2.92021	0.00349795	0.0371231
Tmem221	53.2364	0.87423	0.299374	2.9202	0.00349812	0.0371231
Myo9b	6272.94	-0.200269	0.0686044	-2.91919	0.00350943	0.0371949
Mrm3	569.946	-0.323799	0.110915	-2.91935	0.00350766	0.0371949
Ppm1d	2480.3	-0.237515	0.0814	-2.91788	0.0035242	0.0372805
Cactin	1375.14	-0.21149	0.0724809	-2.91787	0.00352432	0.0372805
ENSMUSG00000114278	36.3877	-1.46263	0.50123	-2.91808	0.00352195	0.0372805
Thtpa	840.297	0.336248	0.115266	2.91715	0.00353247	0.0373426
Rev3l	6959.77	0.192083	0.0659573	2.91223	0.00358863	0.0379118
Zfp229	1630.14	0.327563	0.112498	2.91173	0.00359438	0.0379482
Ppp1r18	1235.35	0.30247	0.1039	2.91115	0.00360097	0.0379933
Syn2	183.655	-0.796685	0.273711	-2.91068	0.00360639	0.038026
Fcgr1	78.366	0.707181	0.243034	2.90981	0.00361654	0.0381009
Abhd6	1379.12	0.507686	0.174483	2.90967	0.00361815	0.0381009
Pabpc1	6907.15	0.327619	0.112623	2.90898	0.00362606	0.0381598
Fxyd1	829.953	0.377056	0.12963	2.90871	0.00362926	0.0381689
Ripk4	690.591	-0.461063	0.15858	-2.90745	0.00364388	0.0382531
Camk2a	78.3761	0.834944	0.287173	2.90746	0.00364379	0.0382531
Dab1	145.93	-0.715263	0.246013	-2.90742	0.00364426	0.0382531
Wrnip1	2554.92	-0.271802	0.0935687	-2.90484	0.0036744	0.0385447
Rab33b	3882.21	-0.31531	0.108557	-2.90455	0.00367778	0.0385555
Trim59	1537.18	-0.376844	0.129802	-2.90323	0.0036934	0.0386699
Prickle1	2670.32	0.233691	0.0804904	2.90334	0.00369204	0.0386699
Nectin1	576.108	0.560368	0.193045	2.90278	0.00369864	0.0387
Rps6kc1	1487.34	0.342247	0.117921	2.90234	0.00370385	0.0387298
Hcn3	84.0701	-0.895691	0.308669	-2.90178	0.00371045	0.0387668
Furin	2358.91	0.512484	0.176619	2.90164	0.00371212	0.0387668
Eipr1	423.15	-0.518161	0.178598	-2.90128	0.00371647	0.0387683
Daam2	1974.3	0.427412	0.147321	2.90123	0.00371699	0.0387683
Aldh5a1	1583.39	0.27057	0.0932812	2.90058	0.0037247	0.038824
Tsfm	783.49	0.281178	0.096966	2.89976	0.00373452	0.0389017
Gna14	2227.03	0.353307	0.121856	2.89938	0.00373903	0.0389239
Slc35d1	384.047	0.318979	0.110059	2.89826	0.0037524	0.0390383
Glyr1	6692.79	-0.179162	0.061837	-2.89733	0.00376358	0.039105
Tubgcp6	2036.16	-0.249125	0.0859844	-2.89733	0.00376358	0.039105
Hist1h2bp	1344.44	-0.559803	0.193244	-2.89687	0.00376909	0.0391374
Nckap5l	850.19	0.441852	0.152604	2.89541	0.00378665	0.039274
Hnrnpa3	9913.43	0.274299	0.094737	2.89538	0.00378704	0.039274
Plrg1	3165.6	-0.195752	0.0676185	-2.89495	0.00379219	0.0393026
Mkl1	610.297	0.253807	0.0876874	2.89445	0.00379819	0.0393399
Ehmt2	9270.17	-0.243822	0.0843215	-2.89157	0.00383322	0.0396777
Adcy3	735.814	-0.433801	0.15007	-2.89065	0.00384441	0.0397684
Diablo	3224.34	-0.247003	0.0854762	-2.88973	0.00385572	0.0398603
Csf1	776.736	0.341392	0.118156	2.88933	0.00386062	0.0398858
Phf5a	2067.46	-0.197358	0.0683113	-2.8891	0.00386351	0.0398905
Tcf4	4838.21	0.262209	0.0907911	2.88804	0.00387647	0.0399991
Ddx1	8201.22	-0.203005	0.0703073	-2.8874	0.00388438	0.0400556
Rnf141	2725.92	-0.178191	0.061721	-2.88704	0.00388887	0.0400767
Cenpq	850.512	-0.226815	0.078646	-2.884	0.00392661	0.0404402
Wapl	13555.8	-0.201829	0.0700028	-2.88316	0.00393712	0.0404721
Cltc	22898.9	0.202149	0.0701115	2.88324	0.00393602	0.0404721
Ano6	2798.4	0.336681	0.116771	2.88325	0.00393596	0.0404721
Lrrn4cl	363.159	-0.48251	0.167397	-2.88244	0.00394609	0.0405389
Msantd1	50.1951	-0.902055	0.313025	-2.88173	0.00395493	0.0406043
Snx8	1548.65	-0.254029	0.0881617	-2.8814	0.00395916	0.0406223
Eif5a	11088.8	-0.194404	0.0674802	-2.8809	0.00396546	0.0406614
Klf3	1641.02	0.339997	0.118028	2.88064	0.00396863	0.0406686
Gdpd1	1391.53	-0.398831	0.138564	-2.87833	0.0039979	0.0409429
H2-Aa	155.781	0.600877	0.208865	2.87686	0.00401649	0.0411076
Suv39h2	760.146	-0.424866	0.147709	-2.87638	0.00402269	0.0411197
Mkx	230.797	0.627685	0.218212	2.87649	0.00402119	0.0411197
Tpd52l2	3346.13	-0.207371	0.0721559	-2.87393	0.00405395	0.0412547
Arid1a	3190.44	0.272581	0.0948125	2.87494	0.004041	0.0412547
Ccdc43	807.263	0.31055	0.108042	2.87435	0.00404856	0.0412547
Fam160b2	954.105	0.290288	0.101011	2.87381	0.00405547	0.0412547
Xdh	44.5148	1.94825	0.677983	2.8736	0.00405822	0.0412547
Man2a1	11299.5	0.311901	0.108541	2.87358	0.00405854	0.0412547
Gucy1a1	3241.7	0.351602	0.122349	2.87376	0.00405616	0.0412547
Trim13	996.676	0.36697	0.127681	2.87411	0.00405164	0.0412547
Nectin2	5832.18	0.377128	0.131174	2.87503	0.00403988	0.0412547
Egfr	2548.64	0.337401	0.117459	2.8725	0.0040724	0.041324
Zfp354b	56.7075	0.853143	0.297008	2.87246	0.00407292	0.041324
Nup88	4985.92	-0.207701	0.0723076	-2.87247	0.00407281	0.041324
Pi4ka	4308.05	-0.296284	0.10316	-2.87207	0.00407797	0.0413241
Tma7	2880.53	0.32933	0.114666	2.87208	0.00407785	0.0413241
Igf2bp1	1832.83	-0.473993	0.165069	-2.87148	0.00408559	0.0413247
Tbc1d1	3369.51	-0.250837	0.0873541	-2.87149	0.00408541	0.0413247
Hist1h4n	16594.6	-0.535745	0.186555	-2.87178	0.00408164	0.0413247
Bmi1	3271.89	-0.270754	0.0943053	-2.87103	0.00409131	0.0413316
Jam2	5349.46	0.426878	0.148678	2.87117	0.00408957	0.0413316
Pcyt1b	876.652	0.455476	0.158687	2.87028	0.00410107	0.0413883
Lin52	539.16	0.331879	0.115629	2.87021	0.00410197	0.0413883
Bmp7	650.519	-0.382379	0.13324	-2.86985	0.00410662	0.0414097
Chmp1a	4792.59	-0.269985	0.0941084	-2.86887	0.00411946	0.0414627
Mif	5326.01	-0.192443	0.0670773	-2.86897	0.00411805	0.0414627
Cc2d2a	1639.94	0.400854	0.139715	2.86908	0.00411663	0.0414627
Rbmxl1	3497.02	0.235809	0.082203	2.86862	0.00412263	0.0414691
Sorbs3	1691.54	0.405816	0.14148	2.86837	0.00412592	0.0414768
Zfp78	137.669	0.769623	0.268364	2.86783	0.00413298	0.0415223
Xlr3a	309.436	-0.538215	0.187713	-2.86723	0.0041408	0.0415753
Ly6e	5068.35	0.377853	0.131802	2.86682	0.00414624	0.0415791
Cd2bp2	3482.56	-0.222606	0.0776458	-2.86694	0.00414464	0.0415791
Vdac1	5600.19	0.218472	0.0762188	2.86637	0.00415203	0.0416117
Ccdc160	1500.89	0.493757	0.172282	2.86599	0.00415712	0.0416372
Serp1	9424.61	0.247678	0.0864543	2.86484	0.00417217	0.0417625
Fam102a	3117.98	0.446285	0.155813	2.86423	0.00418022	0.0418175
Tnnt2	640.317	0.359338	0.12549	2.86348	0.00419016	0.0418914
Adamts5	11546.9	0.363088	0.126814	2.86315	0.0041945	0.0419092
Sesn1	3656.57	0.229098	0.0800224	2.86293	0.00419744	0.041913
Dmbx1	15.1026	-1.82848	0.639027	-2.86135	0.00421842	0.0420969
Garem2	288.687	-0.652532	0.228083	-2.86095	0.0042238	0.042125
Psmc3	8615.82	-0.229735	0.0803314	-2.85984	0.0042386	0.0422395
Vmn1r224	31.6526	0.919714	0.321612	2.8597	0.00424043	0.0422395
Ankrd11	6792.85	-0.262213	0.0917124	-2.85908	0.00424869	0.0422946
Kctd19	16.033	-1.87076	0.654364	-2.8589	0.00425113	0.0422946
Abcc5	2836.44	-0.251952	0.0881383	-2.85859	0.00425524	0.042298
Col1a2	92318.6	0.495565	0.173366	2.85849	0.00425663	0.042298
Ecel1	11.6959	-1.60974	0.563234	-2.85803	0.00426281	0.0423338
Apex1	3997.75	-0.226382	0.079221	-2.85761	0.00426849	0.0423645
Zfp120	767.153	0.282372	0.0988206	2.85741	0.00427107	0.0423645
Cenpa	840.913	-0.443848	0.155367	-2.85678	0.00427966	0.042424
Rock2	8773.78	-0.174139	0.0609658	-2.85633	0.00428567	0.0424446
Smarca5	14732.2	-0.218164	0.0763814	-2.85624	0.00428692	0.0424446
Pex11a	461.523	0.388154	0.135908	2.85601	0.00429005	0.04245
Vim	33190.7	0.194242	0.0680319	2.85516	0.00430146	0.0425372
Coro1a	430.936	0.300252	0.105198	2.85416	0.00431501	0.0426455
Ccdc107	718.727	0.268844	0.0942173	2.85345	0.00432478	0.0427163
Igfbp6	5767.48	0.172827	0.0605871	2.85254	0.00433708	0.0427923
Espn	1048.91	0.356508	0.124984	2.85243	0.00433866	0.0427923
Flrt3	453.424	0.554846	0.194539	2.85212	0.00434292	0.0427923
Hist1h4c	20390.7	-0.478802	0.16787	-2.85223	0.00434142	0.0427923
Syne4	42.9851	1.16189	0.407425	2.85178	0.00434749	0.0428117
Chga	159.986	-0.782509	0.274516	-2.8505	0.00436506	0.0429589
Nav2	1991.91	0.395042	0.138605	2.85012	0.00437025	0.0429842
Yaf2	802.977	-0.241698	0.0848227	-2.84944	0.00437957	0.04305
Ikzf3	33.2353	-1.00289	0.352047	-2.84874	0.00438923	0.0430933
Got1	1487.07	0.411744	0.144532	2.84881	0.00438836	0.0430933
Txlnb	153.674	0.634948	0.222929	2.8482	0.00439666	0.0431404
Tbrg1	3977.53	0.196162	0.0688794	2.8479	0.00440085	0.0431557
Tex101	2168.07	-0.615288	0.216115	-2.84704	0.0044128	0.0432471
Anxa6	10492.2	0.241637	0.0848831	2.84671	0.00441742	0.0432664
Olfr1033	503.039	0.304027	0.106832	2.84586	0.0044292	0.0433301
Flrt2	2232.35	0.503774	0.177011	2.84601	0.0044271	0.0433301
Slc5a6	551.413	-0.498158	0.175084	-2.84525	0.00443765	0.0433869
Lef1	75.4967	-1.03818	0.364994	-2.84437	0.00444987	0.0434804
Mael	4903.41	-0.435764	0.153223	-2.844	0.00445517	0.0435062
Herc1	16024.1	-0.325177	0.114354	-2.8436	0.00446074	0.0435347
H2afv	3984.35	-0.253921	0.0893069	-2.84324	0.00446574	0.0435576
Strn4	4819.22	-0.183748	0.0646394	-2.84266	0.00447389	0.0436111
Akap8l	1913.87	-0.305328	0.107481	-2.84076	0.00450056	0.043819
Uprt	231.328	0.541297	0.19054	2.84085	0.00449931	0.043819
Tst	2695.54	0.492772	0.173491	2.84034	0.00450655	0.0438513
Mlc1	113.837	-0.736782	0.259482	-2.83943	0.00451938	0.04395
Parp1	13598.2	-0.434003	0.152872	-2.83899	0.00452569	0.0439853
Dlgap4	2067.74	0.269488	0.0949796	2.83733	0.00454932	0.0441887
Gba2	597.113	0.452636	0.159595	2.83616	0.00456603	0.0443248
Thap4	331.902	0.448208	0.158054	2.83579	0.00457119	0.0443487
Lrif1	604.363	0.388173	0.136914	2.83517	0.00458012	0.0444091
Rbm44	1785.97	-0.465327	0.164149	-2.83478	0.00458577	0.0444375
Myc	240.909	0.59308	0.209233	2.83454	0.00458913	0.0444439
Naa16	411.736	0.377038	0.133118	2.83237	0.00462051	0.0447213
Cnrip1	303.983	0.371861	0.131309	2.83194	0.00462663	0.0447541
Esco1	3686.06	-0.261487	0.0923463	-2.83159	0.0046317	0.0447767
Rsph1	306.859	0.430762	0.152195	2.83032	0.00465008	0.0449127
Xrcc2	743.635	-0.259416	0.0916672	-2.82998	0.00465509	0.0449127
Ubn1	4282.36	-0.184431	0.0651729	-2.82987	0.00465672	0.0449127
Setd2	10321.1	0.131002	0.0462898	2.83003	0.0046543	0.0449127
Cbx6	3498.84	0.362355	0.128101	2.82868	0.00467407	0.0450535
Sstr5	16.0869	-1.26247	0.446541	-2.82722	0.00469547	0.0452332
Tpp1	1177.04	0.303997	0.107539	2.82686	0.00470063	0.0452563
Nes	1853.37	-0.394936	0.139722	-2.82658	0.00470483	0.0452702
Zkscan8	3463.47	0.237	0.0838634	2.82603	0.00471293	0.0453216
BC024978	304.966	0.626706	0.221796	2.8256	0.00471926	0.0453558
Pigl	492.401	-0.277118	0.0981002	-2.82484	0.00473036	0.0454358
Gpank1	743.007	-0.312631	0.110692	-2.82432	0.00473808	0.0454834
Zcchc14	3302.98	-0.211824	0.0750211	-2.82352	0.00474997	0.0455708
Klf13	2449.18	0.301547	0.10683	2.82268	0.00476237	0.0456631
Ube2i	12145.6	-0.184707	0.0654861	-2.82055	0.00479417	0.0459143
Psma8	358.723	-0.433494	0.153686	-2.82065	0.00479263	0.0459143
Cadps2	977.638	-0.765833	0.271584	-2.81987	0.00480427	0.0459841
Ppcs	829.552	0.402889	0.142931	2.81878	0.00482073	0.0461147
Stambp	249.3	0.677282	0.24035	2.8179	0.00483386	0.0462134
Clk1	744.395	1.45333	0.51579	2.81767	0.00483729	0.0462192
Zfp975	799.392	0.49226	0.174768	2.81664	0.00485287	0.0463411
Rps11	26790.3	-0.218328	0.0775369	-2.81579	0.0048657	0.0464366
Plscr4	494.092	0.450664	0.160087	2.81512	0.00487595	0.0465073
Ftsj3	5110.19	-0.239884	0.0852198	-2.81489	0.00487944	0.0465135
Toe1	1883.19	-0.199972	0.0710517	-2.81445	0.00488602	0.0465355
Zfp703	377.192	0.454231	0.161397	2.81436	0.00488742	0.0465355
Lsm7	2531.35	-0.228456	0.0812045	-2.81335	0.00490287	0.0466555
Tmco4	751.992	0.262557	0.0933533	2.81251	0.00491559	0.0467494
Casp8	1216.51	0.275957	0.0981412	2.81183	0.00492599	0.0468211
Entpd3	47.9411	-0.785878	0.279519	-2.81154	0.00493056	0.0468375
Ddx27	3869.9	-0.272086	0.0968072	-2.81059	0.00494501	0.0469475
Mertk	1190.91	0.490857	0.174702	2.80968	0.00495909	0.047054
Ankrd10	2169.7	-0.368603	0.131218	-2.80909	0.00496822	0.0471133
Tesk2	702.509	-0.288393	0.102697	-2.80819	0.00498201	0.0471895
Eid2	1340.02	-0.350312	0.124742	-2.80828	0.00498063	0.0471895
Anks1b	130.019	-0.810649	0.288969	-2.80531	0.00502681	0.0475863
Haus5	637.296	-0.290175	0.103465	-2.80457	0.00503831	0.0476402
Triml2	167.201	0.949972	0.338705	2.80472	0.00503608	0.0476402
Prr12	792.923	0.470124	0.167645	2.80428	0.00504285	0.0476557
Pde1b	191.483	-0.827487	0.295137	-2.80374	0.00505137	0.0477016
Nrap	164.098	-0.66565	0.237427	-2.8036	0.00505353	0.0477016
Sema3c	12722.5	0.276174	0.0985523	2.80231	0.00507374	0.0477549
Cip2a	2571.43	-0.356368	0.127154	-2.80264	0.00506859	0.0477549
Stox1	165.712	-0.472607	0.168645	-2.80237	0.00507279	0.0477549
Hnrnpf	22363.4	-0.171854	0.0613171	-2.80272	0.0050674	0.0477549
Naa38	1137.46	-0.382949	0.136642	-2.80258	0.00506962	0.0477549
Tcp11l1	179.138	0.670111	0.239265	2.8007	0.00509915	0.0479665
Mospd2	954.296	0.371004	0.13252	2.79961	0.00511649	0.048102
Nfatc3	3370.12	0.183273	0.0654832	2.79878	0.00512955	0.0481972
Rhobtb3	6215.71	0.270105	0.0965164	2.79854	0.00513339	0.0482056
Spocd1	134.962	-0.831222	0.297126	-2.79754	0.00514934	0.0483278
ENSMUSG00000074564	497.114	2.34359	0.837858	2.79712	0.00515601	0.0483627
Vps13c	5110.95	-0.381901	0.13658	-2.79618	0.00517111	0.0484766
Hira	1334.18	-0.243065	0.0869409	-2.79574	0.00517805	0.0485139
Faf1	4540.84	-0.284729	0.101927	-2.79346	0.00521472	0.0488296
Timp3	7744.22	0.197595	0.0707419	2.79318	0.00521932	0.0488447
Oprl1	31.2161	-0.925335	0.331379	-2.79237	0.00523229	0.0488548
Smurf1	2987.77	-0.294429	0.105441	-2.79237	0.00523231	0.0488548
Syt10	20.4789	1.44454	0.517251	2.79273	0.00522653	0.0488548
Gm21292	31.71	2.36704	0.84758	2.7927	0.00522704	0.0488548
Timm17b	1286.47	-0.389985	0.139681	-2.79196	0.00523897	0.0488891
Ocln	3987.19	0.238654	0.0854865	2.79171	0.00524296	0.0488985
Cbfa2t3	391.464	0.759828	0.272287	2.79054	0.00526205	0.0490208
Tmem104	216.96	0.479028	0.171654	2.79066	0.00526012	0.0490208
Rorc	1118.33	0.27865	0.0998987	2.78933	0.00528173	0.0491762
Nptn	4888.73	0.228522	0.0819429	2.7888	0.00529033	0.0492283
Nrxn2	249.62	-0.608233	0.218125	-2.78846	0.00529592	0.0492523
Hsp90aa1	39406.2	-0.304403	0.109202	-2.78753	0.00531117	0.0492883
Asic1	109.716	-0.607241	0.217824	-2.78776	0.00530742	0.0492883
Slc6a7	21.5753	-1.09446	0.392619	-2.78758	0.0053104	0.0492883
Tsga10	505.658	-0.422698	0.151641	-2.78749	0.00531181	0.0492883
Pank4	1256.92	-0.237595	0.0852688	-2.78642	0.00532932	0.0493949
Adgrb1	32.2112	-1.39825	0.501787	-2.78655	0.00532726	0.0493949
Gtf2h1	3552.74	-0.209111	0.0750761	-2.78533	0.00534736	0.0494828
Chpf	2247.11	0.287945	0.103387	2.78511	0.00535087	0.0494828
2610008E11Rik	3185.77	0.332395	0.119325	2.78564	0.00534224	0.0494828
Hnrnpr	10920.7	-0.22576	0.0810567	-2.78521	0.00534935	0.0494828
Pop7	648.959	-0.242083	0.0869707	-2.7835	0.00537761	0.049674
Ywhag	4570.19	0.424417	0.15247	2.78361	0.00537581	0.049674
Slc9a5	111.875	-0.569962	0.204874	-2.78201	0.00540236	0.0498745
Eif1ad	1931.78	-0.348926	0.125431	-2.78183	0.00540542	0.0498746
Rd3	17.2154	1.44214	0.518617	2.78074	0.00542353	0.0499855
Trim12c	1470.61	0.362965	0.130524	2.78083	0.00542195	0.0499855
