# Supplementary material for: The germ cell-specific RNA binding protein RBM46 is essential for spermatogonial differentiation in mice
Source: PLoS Genet. 2022 Sep 21;18(9):e1010416. doi: 10.1371/journal.pgen.1010416 (PMC9529142; doi:10.1371/journal.pgen.1010416)
Supplement: S3 Table — (XLSX) [file pgen.1010416.s011.xlsx]

## Sheet: Table S3
Genes with CITS (with truncated tag≥50) and UGAU at crosslink sites (PND21)	Genes with CITS (with truncated tag≥50) w/o UGAU at crosslink sites (PND21)	Genes Dysregulated Rbm46 KO (PND 8)	Genes in Common
Calr	Gm20594	Eras	Pabpc1
Pabpc1	Pdzd2	ENSMUSG00000049235	Eif5
Eif5	Tcp1	Gcgr	Spcs1
Spcs1	Arntl2	8030474K03Rik	Setx
Bcap29	Psmd4	Spo11	Pcbp2
Gm1564	Pabpc1	Gm4969	Dld
Trappc8	Rn45s	Lhx8	Cecr2
Smc4	Arhgap5	Syngr3	Usp47
Sucla2	Rmrp	Fer1l4	Stk33
4933416C03Rik	Trrap	Dppa3	Pcgf5
Hint1	Hist1h2aa	1700024B05Rik	Sycp2
Setx	Setx	Gfy	Slc41a2
Plk4	Chst11	Dlx1	Taf9
Cog6	Ism1	Plk5	Smarca5
Pcbp2	2900060B14Rik	Gja3	Eif3i
4932438A13Rik	Rbm46	Trim61	Agtpbp1
Hspa2	Fyttd1	Grm5	Setd2
Tcp1	1700112E06Rik	Tsks	Boll
Ptbp1	Csde1	ENSMUSG00000079374	Rnf17
H2-K1	Canx	Mgat5b	Clu
Calm1	Snord104	Synpo2l	Taf2
Myeov2	Hspa2	Kctd19	Strbp
BC005537	Morf4l1	Fibcd1	Fbxo47
Ralgapb	Rnu12	Prf1	Eps15
Sdhd	Mapk15	Dmbx1	Rsph1
Dpy30	Suz12	Zfp541	Glyr1
Eif4g2	Gtf2a1	Majin	Rbm46
Clgn	H3f3b	Mroh8	Aak1
Fabp9	Rps3a	Atp12a	Eif5a
Vps35	Ddx6	Mpped1	Trim37
Rb1cc1	Dazl	ENSMUSG00000079267	Cltc
Atp5b	Malat1	Hmx1	Dazl
Tmed4	Dnahc8	Atg9b	Stk31
Itfg1	Meig1	Otud6a	Lin52
Arl6ip1	Hsp90b1	Dmrtc2	Hnrnpr
Ldhc	Usp32	Tmem63c	Naa15
Dld	Atp5b	Glt1d1	Trim59
Ube2m	Rpl8	L1td1	Heatr1
Cecr2	Trim17	Car8	Atr
Snx3	Gm11837	Ecel1	Morc2a
Gabarap	Eif4g2	Zp3	Slc25a31
Prss45	Gm1564	Gje1	Mknk2
Sycp1	Phospho2	Spata22	Larp1b
Psip1	Atr	Trim54	Atp13a3
Npm1	Trip12	Meiob	Tex101
Stk39	Psmc5	Kcnj4	Dpm1
Sh3glb1	Skp1a	Tex13c2	Atp11b
Gspt1	Kpna4	Dlx4	Tdrd12
Rab14	Gmfb	Mei1	Diablo
Gm11837	Rpph1	St8sia5	Slain2
Crisp2	Srsf1	Ccnb3	Otud4
Wdfy3	Ybx1	Kcnj11	Spdya
Rab1	Sycp3	Spdya	Bub1
Usp47	Grsf1	Slc17a7	Hormad1
Zmym4	Gm1821	Gm960	Med13
R3hdm2	St13	Agbl4	Strn3
Stk33	Calr	Esx1	Iqcb1
Mbtps1	Ddx4	Gm8126	Poc1a
Npat	Gmcl1	Dbil5	Rnps1
1700001L05Rik	Hnrnpa0	Dscam	Atp1a1
Mdc1	Hectd2	ENSMUSG00000114278	Gtf2h1
Pmp2	Psma8	E030030I06Rik	Eif1ad
Car1	Slc2a3	Runx3	Kif11
Hnrnpa2b1	Ccnk	Slurp1	Tmcc1
Agpat5	Cct7	Synb	Gtf2e2
Prrc2c	Zfp532	Prdm9	Gnl2
Cul4a	Cox8a	Adgrb1	Brca2
Atp5o	Wnk1	Tc2n	Ddx1
Pcgf5	Ddx39b	ENSMUSG00000032443	Cul1
Cbx1	Ssr1	Efcab5	Btbd10
Ptbp2	Usp1	Dmrta2	Lig3
Sycp2	Rnu11	Crabp1	Cct3
Ywhae	Calm2	Barx2	Lcorl
Cfl2	Rps12	Zscan5b	Dhx40
Ubr5	Calm3	Nobox	Ireb2
Slc41a2	Calm1	Grik3	Top2a
Ccni	Mdc1	Elavl3	Plekhf2
Capza2	Mbtd1	Foxn4	Dmxl2
Cnot1	Rps20	Ccdc155	Faf1
Acbd6	Gfpt1	Ccdc36	Gm2a
Gmfb	Nphp1	Dmc1	Ddhd2
Ptges3	Srsf2	Klrg2	Paqr8
Taf9	Ppp1cb	Crtac1	Gnas
Ppm1g	Cd164	Ovol1	Lrrc58
Fhl4	Adam5	Grhl3	Hook1
Cct4	Ptchd3	Gm3488	Sun1
9530068E07Rik	Mllt10	Ugt8a	Larp7
Fyttd1	Cdc42	Spock1	Cox6a1
Immp1l	Rnls	Mesp1	Stambp
Smarca5	Luc7l2	Khdrbs2	Psmc3
Sec61a2	Rif1	Rad51ap2	Ube2t
Zfp191	Pcbp2	Lhx6	Tsga10
Slc2a3	2810407C02Rik	Disp3	Bmi1
Adam2	Hyou1	Tbx1	Ralgds
Cetn4	Csda	Tmem151b	Usp10
Eif3i	Srsf7	Art1	Ttc27
Agtpbp1	Ube2d3	Sstr5	Fgl2
Setd2	Cadm1	Gm15080	Nptn
Trip12	1700025K23Rik	Gal	Nap1l4
Mfn2	Rnf7	Rbm46	Rev3l
Boll	Arl6ip1	ENSMUSG00000043549	Ddx4
1700010I14Rik	Fbxo3	Plekhg4	Ptk2
Trrap	Kif24	Ppp2r2c	Tbc1d1
Rnf17	Tmsb10	Plch2	Piwil1
Mtdh	Tmem30a	Tmem28	Dhx15
Calm3	Atf2	Inca1	Fgd6
Clu	Plekhf2	Tnfrsf14	Spats2
Taf2	Tmem38b	Snai3	Hectd2
Nphp1	Cul4a	Esrrb	Spo11
Eef1e1	Cpeb2	Doc2a	Hipk1
Swi5	Cnbp	H2bfm	Ppfia1
Cops5	Strbp	Unc5d	Sycp3
Hnrnpk	Hspa4l	Gm10409	Herc1
Ap1g1	Srsf3	Abcc8	Wsb1
Cpe	Pex13	Fbxo15	Gpbp1l1
Sec62	Rpl4	Pkp1	Luc7l2
Lancl2	Rab1	Obscn	Rock1
Syncrip	Clgn	Hapln4	C1qtnf4
Rtn3	Nol8	Myo15	Bend4
Sord	Arid2	Igfbpl1	Tex15
Zfp654	Rad21	Lmo1	Vps13c
Tmem66	Bub1	Tmem132e	Nek2
Cpeb2	Tmem59	Mei4	Rapgef6
Strbp	Tgfbr1	Cntn3	Rcc2
Tfdp1	Crat	Paqr9	Cct7
Eif3e	Rab2a	Grin1	Gdpd1
Mib1	Hnrnpu	Figla	Bap1
Tmem30a	Casc4	Wdr17	Anln
Smc5	Atxn7l3b	Adad2	Efcab5
Skp1a	Pou6f1	Hormad2	Arid1a
Eftud2	Slc30a9	Ptcra
Cnot7	Cfl1	Camkv
Fbxo47	Qk	Gng13
Gmcl1	Hsp90aa1	ENSMUSG00000040838
Mif4gd	Akap11	Olfml3
Setd3	Hnrnpa2b1	Wbp2nl
Tmem128	Sycp1	Rab39
Ulk2	Psip1	Otud7a
A730098P11Rik	Golga4	Slc6a7
Yme1l1	Nufip2	Myh6
Eps15	Eif4g1	Rad21l
AI848100	Tmed7	Dll3
Pik3r3	Stambp	Smco1
Actn4	Lamp1	Zic1
Yes1	Med13	Kif19a
Grsf1	Fndc3a	Gm3411
Nup205	Exd2	Scn5a
Arhgap5	Atp5e	Slc27a2
Tmem30c	Nadk	Calb2
Vapa	Btaf1	Olfr71
Gfpt1	Sdhd	Lef1
Myo9a	Me1	Nrip3
Cetn1	Kansl1	Gm3667
Wdr35	Trim37	Sept3
Ssr1	Pum2	Cnksr2
Pvrl3	Cggbp1	Sycp3
Senp2	Matr3	Art5
Rsph1	Ctsl	Smim40
Pcf11	Dut	Dnph1
Gtf2a1	Trim59	Piwil1
Tmx4	Wdr48	Pclo
Psme4	Lsm14b	M1ap
Suz12	Pcgf5	Syce3
Dnajc27	Atp2a2	Atf7ip2
Spag17	Eef2	Ikzf3
Glyr1	4932438A13Rik	Tesmin
Cd164	Dr1	Mesp2
Crkl	Dtl	Pou4f1
Rbm46	Sh3gl3	Acan
Bet1	Fam48a	Hist3h2ba
Aak1	Ddx17	Rnf227
Kdm5a	Rtn3	Syce1
Eif5a	Lin7c	Npffr1
Trim37	Sypl	H2afx
Cltc	Xpo4	Trim52
Immt	Rps5	Jph3
Sf3b1	6330503K22Rik	Gm884
Fth1	Rprl3	Fgf22
Cript	Ranbp9	Rnf212b
Dazl	Mcat	Tmem266
Ncbp1	Fnip1	Lgals2
Dpep3	Yy1	Phyhipl
Tlk2	Sav1	Olfr373
Ap3b1	Arhgap29	Rhox13
St13	Pnrc1	Ttbk1
Calm2	Ncam1	Nkain1
Kif2a	Ptbp2	Poln
Usp34	Sh3glb1	Chd5
Dynlrb1	1810074P20Rik	Rims3
Zfml	Tmem188	Fbxo47
Ankrd42	Ropn1l	AI481877
Hoxa4	Mtch2	Map7d2
Kdm5b	March6	Lrrc2
Actr3	Pdcl2	Zswim5
Cnih	Cib1	Cbx7
Cry1	Nucks1	Pdxp
Fam54b	9530068E07Rik	Oprl1
Polr1d	BC005537	ENSMUSG00000109156
Atp6ap2	Hnrnph1	Ttn
Fnip1	Hnrnpk	Lcorl
Pgk2	Atp5f1	Tmem56
Tmed7	Vps35	Ncan
Wnk1	Ralgps2	Sptbn2
Ipo5	Tex2	Nat8l
Ccdc58	Mapk6	Spata33
Sccpdh	Clu	1700067K01Rik
Atf2	Rnf126	Rims1
Ssx2ip	Pfn2	Rimkla
Eif3l	Pdha2	Evpl
Stk31	Sephs2	Mettl7a3
Slc47a2	Agfg1	Gm12248
Dmrtb1	Ssh2	Msantd1
Csda	Wdr35	Grhl1
Ddx25	Dazap2	Zcwpw1
4932415G12Rik	Picalm	Cyp2u1
Kansl1	Otud4	Pcgf5
Naa40	Cul3	Cilp2
Srsf11	Ulk2	Zfp940
Naf1	Prok2	Col22a1
Cox5a	AI848100	Zbtb32
Hsp90b1	Rnf44	Hcn3
Lin52	Gpr160	Prr19
Hnrnpr	Ptp4a2	Sycp2
Klhl7	Dhx15	Eaf2
Cand1	Ccni	Nanos1
0610010F05Rik	Znrf2	Brinp2
Dopey1	Luc7l	Map3k9
Copb2	Dync1li2	Xlr4c
Ctnnb1	Laptm4a	Papolb
Bmpr1a	Snx13	Zglp1
Zfand5	Hist1h2ba	Dnah8
Morc3	Fth1	Ablim2
Slc39a7	Arl3	Sox10
1700003M02Rik	4933416C03Rik	Gm15107
Cdkl2	1700001L05Rik	Asphd2
Strap	Atp11b	Meioc
Etnk1	Srrt	Pou3f1
Dhx9	Smc4	Lin28b
Dnajc10	Spesp1	Msh5
Naa15	Efhc1	Hist1h2ba
Ndufa3	Dcaf6	Relt
Tdrkh	Gpbp1	Aifm3
Eif2s1	Pbrm1	Adad1
Csde1	Tardbp	Tub
Dnahc8	Dctn4	Pdzd9
Trim59	Ctdspl2	Cdkn2a
Jmjd1c	Ldhc	Gm21964
Heatr1	Cebpg	Ddx11
Pkn2	Stt3a	Stag3
Hnrnpab	Bc1	Kcns1
Rnf44	Pafah1b1	Rftn1
Rer1	Tmem242	Prrt2
Tmem188	1700006A11Rik	Arfgef3
Smap1	Arf6	Tdrd9
Ift140	Larp4b	Hcn2
Atr	Ipo5	Tex16
Ggh	Ppp3cb	Nlrc3
Smchd1	Rnf138	Hfm1
Insl6	Serf1	Ndrg4
Morc2a	Rdx	Angptl6
Hspa4l	Nap1l1	Padi3
6330409N04Rik	Tmed4	Spocd1
Zfp639	D14Abb1e	Rbmxl2
Slc25a31	Slc16a1	Syce2
2410004B18Rik	Actb	Stk33
Yy1	Clptm1	Pde1b
Ngly1	Itgb1	Camk4
Asrgl1	Adam2	Ccdc136
Mllt10	Ammecr1l	Galnt6
Tgfbr1	Piwil1	Chtf18
Dpy19l1	Ddx5	Shcbp1l
Rab11a	Vapa	B4galnt3
Mknk2	Dnajc2	Trnp1
Rasa1	Hnrnpl	Anks1b
Phf10	Zbtb44	Luzp4
Tgoln1	Aplp2	ENSMUSG00000100967
Pum2	Phf7	Osbp2
Caprin1	Ube2r2	Kcnk4
Larp1b	Mir2137	Tex15
Stt3a	Dek	Arhgef33
Prpf8	Rpl39l	Hist1h4j
Usp32	Tnks	Recql4
Sqle	Hdlbp	Btbd18
Atp13a3	Eif5	Gramd2
Ube2d3	Rdh11	Lin28a
Ppm1a	Ndfip2	Nr6a1
Tex101	Eif5a2	Syn2
Atxn2	Arid1a	Vmn1r1
Fbxw2	Chic2	Alox12b
Dpm1	Wwc2	Jag2
Atp11b	Ptplad1	Kit
Prc1	Tmem18	Cend1
Entpd5	Hectd1	Reln
Nedd8	Mrpl39	Mreg
Cggbp1	Hnrnpm	Hpse2
Tdrd12	Eif5a	Entpd3
Nupl1	R3hdm2	Trpc1
Atxn10	Sucla2	Chga
C330013E15Rik	1700010I14Rik	Fgfr3
Slc12a2	Klhl9	Stra8
Diablo	Lyar	Hormad1
Sbno1	Mtpn	Mov10l1
Tpr	Raf1	Orc1
Canx	2410002F23Rik	Gm10439
Srsf2	Ppp2ca	Ott
Mmadhc	Kpna3	Erg
Brdt	Zfp654	Cecr2
Cops7a	Pdia3	Nutm1
Golga7	Caprin1	Pde4c
Zfp609	Zfp644	Cdc6
Mbtd1	Pias2	Cadps2
Rab5c	Kdm5a	Adam22
Pbrm1	Arf4	Ddx4
Atxn7l3b	Sugt1	Epb41l4b
Ddx5	Gm3417	Myh7b
Slain2	Cfl2	9330182L06Rik
Nol8	Eif3h	Tex12
Ptpn20	Hiat1	Piwil2
Impa1	Bspry	Fam83g
Ift74	Wbp11	Sp6
Otud4	Ube2m	Dock3
Nap1l1	Atxn2l	Mlc1
Rdh11	Rab10	Pls1
1810013L24Rik	0610007P08Rik	Haus8
Spdya	Dnajc3	Tcfl5
Bub1	Cdkl2	Kif5a
Sass6	Zfand6	Sema4f
Adam5	Hif1a	Fsd1
Tpp2	Yipf4	Sohlh1
Cox7a2l	Rsph1	Clspn
Fbxo38	Itch	Syt9
March5	Syncrip	ENSMUSG00000113149
Slc33a1	Hsf5	Msh4
1700029M20Rik	Fbxl3	Gpc2
2700029M09Rik	Larp4	Fancd2
Hmgcr	Snord66	Rimklb
Top2b	Ccny	Wdhd1
4933439F18Rik	Serinc3	Rcor2
Ppp2r3c	Stt3b	Cdc45
Cldn25	Lbr	Madd
Malat1	Rnf10	D430041D05Rik
Hormad1	Lass3	Fgd5
Stim2	Myo9a	Ube2t
Ssh2	Rb1cc1	Ly75
Csnk1a1	Mael	Smc1b
Fam126a	Vps26a	Gm15097
Fbxo9	Tug1	Cyb5rl
Pikfyve	Ddx1	Ybx2
Med13	Bcap29	Cdh24
Tm9sf3	Atp13a3	Tcam1
Far1	Tm9sf3	Ankrd31
6330503K22Rik	Gm2115	Dab1
Strn3	Dlat	Hist1h2bm
Mpp6	Pank3	Pask
Oat	Cltc	Nmrk1
Wdr48	Lclat1	Dusp2
Hnrnpu	Ttc21b	Taf7l
1700020N01Rik	Gnai3	Kif27
Wapal	Qrich1	Gpat2
Aard	Ppp3cc	Cdh15
Hnrnpm	Golph3	Krtcap3
Rnf10	Snhg1	Zfp287
Ndufs2	Usp47	Hist3h2a
Fbxo30	Snord35a	Dapk2
Ube2g1	Ankrd42	Foxr1
Ubqln1	Eef1a1	Gpn1
Iqcb1	Fam117b	Epha8
Matr3	Spdya	Ccne2
Kif5b	Ampd2	Gmds
Rab11fip2	Mob1b	Ryr3
Zranb2	Osbpl8	Tex11
1700029F09Rik	Aff4	Gm4779
Sumo1	Foxn3	Gm15128
Ints2	Cdc42ep3	Dusp9
Chordc1	Prpf19	Tinf2
Ube2w	Tmx4	Tdrd12
Nucks1	Larp1b	D16Ertd472e
Arfgef1	Zfp109	Zbtb16
Wbp2	Adam10	Smagp
Yipf5	Ubtd2	Ddb2
Brsk1	Srrm2	Sema6b
Adam32	Trim33	Tex19.1
Poc1a	Rnf38	9030624G23Rik
1700052N19Rik	Snord35b	Hist1h4i
Hspa5	Smek2	Rps6ka6
Atp5c1	Mtmr3	Ptprt
Zcchc11	Ncapg2	Aldoc
Nrd1	Atf1	Homer2
Hsbp1	Tceb1	Colec12
Zfp238	Cntd1	Zfp936
Xpo1	Taok1	Gal3st3
Fxr2	Usp7	Cdca7l
Ypel1	Rbm27	Bicdl1
Pdia6	Cog6	Hsf2bp
Rnps1	Ap2b1	Ppfia4
Dut	Hmgcr	Uba1y
Atp1a1	Mtdh	Rundc3b
Cdc42	Pdpk1	Vill
Orc5	Prrc2a	Cux2
Ankrd17	Shoc2	Nrap
Arl8b	Tbc1d1	Plcg2
Gtf2h1	Spcs3	Spata5
G3bp1	Cnot1	Tuba3a
Papola	Rpl17	Tapbpl
Eif1ad	Atad1	Larp1b
Lin7c	Dnaja1	Scml2
Ndufb5	Anln	Rmi2
1700006A11Rik	Srp9	Ak4
Csnk2a2	Mybl1	Topaz1
Rfx7	Fam135a	Dnmt3b
Cul3	Cacybp	Yy2
Ranbp2	Tm9sf2	5730507C01Rik
Sirt1	Rictor	Dck
Mterfd1	Fsd1l	Mt2
Dazap2	Pum1	Tg
Usp7	Mob1a	Garem2
Kif11	Mir297-2	Henmt1
Med19	AK129341	Asf1b
Itch	4930534B04Rik	Hic2
Pnrc2	Azin1	Kif15
Hmgcs1	Mib1	Gpr162
Rnf11	Ndfip1	Specc1
Tmem33	Pten	Lrr1
Tmcc1	B3galnt1	Uchl1
Gtf2e2	Mat2a	Rnf17
Dars	Eif3c	Jph1
Nf1	Cops5	Dusp14
Tfg	Ywhae	Cdc7
Adh5	Sec23a	Hist1h4k
Tmem59	Naa35	Taf9b
Gnl2	Kctd20	Begain
Brca2	Hnrpll	Lrwd1
Fam175b	Atg12	Chd1l
AK129341	Ubap2l	Moap1
Ncoa2	Serbp1	Xlr4b
Ddx1	Msl2	Cep85
Rbbp4	Cep170	Sec22c
Cog8	Cirbp	Brsk2
Ralgapa1	Eif4a2	Hist1h1t
Nup153	Pabpc6	Ciart
Rad21	U05342	Sfmbt1
Spast	Ubr3	Pole
Sfr1	Cct3	Tex13b
Ncoa6	Smarca5	Tktl1
Ubap2l	Polr2m	Pbld1
Cul1	Hnrnpab	Sox11
Btbd10	Kpnb1	Alox8
Atp2c1	Mir4660	Zfp692
Lig3	Rab18	Tex101
D14Abb1e	4930579G24Rik	Cdk5r1
Dlg1	Slc7a5	Rpl10l
Srbd1	Sept7	Arid3a
Btaf1	Dpy19l1	Mtmr7
Fktn	Pcdh15	Ggnbp1
Usp12	Mat2b	Rasd2
Osbpl8	Elovl2	Nrxn2
Ggnbp2	Rab14	Asic1
Ints6	Ezh2	Foxc2
Celf1	Pde3b	Gm15091
Cct3	Mettl9	Pdha2
Lcorl	Brd7	Radil
Morc2b	Ybx2	Mageb4
Pde3b	Naa50	Gm1140
Hspa4	Arid1b	Dph5
Dhx40	Rps6ka2	Cenps
Tomm70a	Sfpq	Wscd1
Plaa	Rheb	Dnajb3
Stx12	Setd2	Xlr3b
Ube2d2b	Rc3h1	Ranbp17
Rab6a	Prkar1a	Rps6ka1
Ireb2	Lrrc58	Phkg1
Smarcc1	Rab11fip2	Dennd2c
Tsn	Tcfl5	Esco2
Rnf139	Impad1	Tuft1
Eif1a	Rnf11	Nutf2
Ctdspl2	Pds5b	Acss2
Srp14	4632434I11Rik	Kbtbd6
Chmp5	Ctnnb1	4930432K21Rik
Mkrn1	Zfp131	Kifc2
Lamp1	Piwil2	Rep15
Lpgat1	Senp2	Wdr90
Pign	Nckap1	Dclk2
Pafah1b1	Srsf11	Ralgds
Brd1	Anp32b	Nxf2
Lmnb1	Mast2	Tex14
Sephs2	Sbno1	Tdrd1
Papd5	1810026J23Rik	Hells
Spcs3	Npm1	Slc25a31
1700102P08Rik	Mier3	Hist2h2aa2
Top2a	Smchd1	ENSMUSG00000110344
Erbb2ip	Slc12a2	Mcm2
Hspa9	Rc3h2	Coprs
Adnp2	Usp33	Unc5b
Hnrnph1	Ift74	Dsn1
Nlk	5430416N02Rik	Clasrp
Ctsl	Pcm1	Exo1
Ppig	Gtf2a2	Rnf19b
Ak2	Papola	Dpm1
Plekhf2	Ero1lb	Tubb4b
Serbp1	Khdrbs3	Ddx43
Dmxl2	Ppp6r3	Abcc4
Stt3b	Ide	Palm3
4930455F23Rik	Zswim3	Pet2
Atxn3	Taf7l	Siah1b
Arl3	Als2cr11	Srsf5
Eif2s2	Fhl4	Mvd
Nras	Cbx1	Slc9a5
Faf1	Alg10b	C1ql1
Rheb	E330013P06	Ctcfl
Anapc5	Sec61a2	Xlr3c
Itgb1	Sycp2	Bub1
Sumo2	Kcmf1	Mdn1
Sav1	Zranb1	Gm527
4921513D23Rik	Tfdp1	Tpgs2
Rps3a	Ugp2	Mum1
Ppp1cb	Bdp1	Cdr2
Fam108c	Zfr	Fen1
Adss	Aard	Nup133
Ppp2ca	Fam49b	Hist1h2bp
Gm2a	Dnaja3	Rpa2
Gosr2	Naa15	Prkag2
Rrm2	Cdk5rap2	Cdk5rap2
Evi5	Thrap3	Stk31
Atp2a2	Lancl2	Cdca5
Phb2	Tuba3a	Tonsl
Fam117b	Prss23	Ppa1
6330578E17Rik	Cnot7	Fgfr1op
Rnf2	Nedd4	Scube3
Tcp11l2	Zfp281	Ap5b1
Ylpm1	Xpo1	Mrps16
Rab10	Cpd	Mlf1
Pramel1	Pdia6	Ercc8
Rab35	Gkap1	Fam69b
Zfp644	Nup155	Dazl
Copg2	Gls	Kif17
Ddhd2	Nrxn3	Zfyve28
Fbxl3	Trim23	Spata31d1a
Mrpl11	Tdrd1	Cdca7
Crat	Tbl1xr1	Boll
1810074P20Rik	Ssx2ip	Gnaz
Paqr8	Pgrmc2	Gins1
Tug1	Ccdc53	Brca1
Pex13	Ccar1	Hmgb2
Isoc1	Cdc27	Pak1
Gnas	Naa30	Jade2
Usp24	Slmap	Xlr3a
Klhl9	Etf1	Lss
Dr1	Pmp2	Spata1
Glcci1	Capza2	E2f2
Tra2a	Wasl	Hist1h1a
Cebpg	Eed	Hist1h4n
Tm9sf1	Pafah1b2	Hist1h4m
Eif2c2	Ibtk	Thop1
Lrrc58	Yeats4	Efcc1
Znrd1as	Fam179b	Lrrc51
Wac	Ngly1	Dbf4
Fbxw5	Brd2	Kcnab2
Ppid	Hspa5	Shq1
Hook1	Rbbp4	B4galnt4
Sun1	Spink2	Rae1
Krcc1	Erlin2	Nme4
Tfpt	4921524J17Rik	Iqcb1
Ctcf	Arcn1	Gon7
Tmem170	Actr2	Sh3bgrl2
Pa2g4	Ccdc47	Nek2
Drosha	Eef1e1	Ccdc88c
Zfp706	Tmbim6	Ecsit
Azin1	Man1a2	Gmnn
Ttc3	Ube2j1	Eipr1
Snx27	Eif2ak1	Fgd6
5330417C22Rik	Ctbp1	Apba1
Psmd1	Hnrnpd	Mcm5
Hdac2	Hfm1	Nthl1
Ctage5	M6pr	Pnma5
Dync1h1	Nop58	Neto2
Kbtbd7	Zfp238	Smyd3
Ttc35	Ube2g1	Chaf1a
Mrpl39	Acyp2	Zmynd19
Zfp518a	Top2a	Rtkn2
Api5	H2-K1	Fanca
Hipk3	Atp5a1	Bard1
Larp7	Ywhah	Kif24
Tmem64	Peg10	Wdcp
Mdh2	Etnk1	D330045A20Rik
Cox6a1	Adam3	Ccp110
Psap	Chordc1	Cbx2
Rnf187	Wdr26	Frs3
Laptm4a	Tmem194	Tipin
Skiv2l2	Rap1b	Usp35
Pias2	Ubr5	Bend4
Serinc3	Gspt1	Kif7
Dnttip2	Fem1c	Slc5a6
Rlf	Asrgl1	Rnf114
Stambp	Fkbp1a	Heatr1
Fam96a	Myef2	Otud1
Abca5	Tceb3	Shmt1
4930447C04Rik	Ints10	Apbb1
Rbm27	Gm505	Cpne2
Psmc3	Etfa	Txnrd3
Sdccag3	1700029F09Rik	Dctd
Ptp4a2	Mdm1	Nlrp4c
Lamp2	Sp1	Fthl17c
Cspp1	Rpl3	Haus4
Ube2t	Zfp91	Acvr2b
Vamp4	Tmem165	Fanci
Tsga10	Sdad1	C1qtnf4
Ccdc41	Slc5a11	Tuba3b
Rtn4	Sesn3	Eif5a2
Aftph	Eif1b	Ctps
Ubxn6	Ptpn4	Cdc34
Bmi1	Smg7	Tnrc6c
Ralgds	Cpsf6	Dtx2
Stom	Pitpna	BC055324
Rarres1	Fignl1	Lrrn4cl
Usp10	Ccdc104	Setd6
Scaper	Rasa1	Ube2j2
Ncl	Eif3e	Iws1
Camsap2	Snord2	Mrpl23
Exd2	Ubxn7	Hist1h4c
Prpf4b	Acoxl	Crybg3
Pdhb	Swi5	6430548M08Rik
Pphln1	Larp7	Rnf157
Tmem242	Eif4g3	Cep250
Cep192	Tmem33	Fkbp6
Fem1c	Tmed2	Top1mt
Cep76	Ppp4r2	Igf2bp1
Zbtb10	Chchd4	Herc3
Lrrc40	Tmcc1	Ttll5
Ssr3	Sec23ip	Cdca2
Iscu	Ap1g1	Stox1
Cmas	Adam23	Ccnf
Ndufa13	Snx3	Alyref
Rcn2	Nfe2l1	Scnm1
Ddx21	Pom121l2	Mybl2
Pus10	Hist1h1t	Tacc3
Ccdc45	Gnpnat1	Ddx10
Smc6	Ints6	Kctd18
Sdha	Brd1	Fnip2
Ppp3cb	Dnajc28	Mars
Ttc27	Stk38	Zswim7
Brd2	Erlin1	Hist1h2bk
Gm98	Rer1	Bub1b
Wdr96	Ran	Rbm44
Chn1	Pde8a	Ipmk
Ythdf3	Slc7a6	Incenp
Letm1	Wdr82	Prim2
Tjp1	Mir34c	Ripk4
4732415M23Rik	Rab11a	Ndufaf8
Slc30a1	Esrrg	Cxcr2
Frs2	Boll	Maco1
Smek2	Cdc73	Zrsr2
Ddx46	Xpr1	Phtf1
Txndc15	Sept10	Trip13
Ift88	Larp1	Spc24
Eny2	Hist3h2a	Dnmt1
Tctex1d2	Zc3h14	Elac2
Erlin1	Kif2a	Gsr
D19Ertd737e	Tcf20	Ptp4a3
Fgl2	Paip2	Cpne1
Ldha	Ier3ip1	B4galt2
Mapk3	9930021J03Rik	Dennd5b
Nptn	Pkn2	Mms22l
Rnf214	Casp8ap2	Bend3
Arpc2	Slain2	Gpatch3
Ap3d1	Nf1	Tbl3
Mdm2	Nploc4	Setdb2
Ccdc14	Tmx1	Crocc
Rc3h2	Fam120a	Rad54b
8430427H17Rik	Hsp90ab1	Mre11a
Ppp3ca	Mtl5	Nop9
Ugcg	Upf2	Slc41a2
Nap1l4	Bmi1	Nasp
Dync1li2	Nop56	Emg1
Acbd3	Atxn2	Tatdn2
Degs1	Sycp1-ps1	Akap8
Rev3l	Nfat5	Senp3
Cpsf6	Amfr	Ppp2r1b
Txndc17	Rnf2	Cenpa
Polr2a	Fbxo30	Coq7
Utp18	Strn3	Denr
Sp4	Moap1	Zbtb49
Ddx4	Sub1	Cenpf
Ptk2	Ppil1	Aldh16a1
Tcf20	Ube2e3	Cdt1
Pigp	Zc3h15	Ddx31
BC004004	Hipk3	Kif3a
Ube2d2a	Catsper2	Kif4
Rbm17	Zcchc11	Lyar
Lrrcc1	0610030E20Rik	Urb1
Tbc1d1	Rfx7	Hist1h2br
Piwil1	Usp19	Mael
Dhx15	Becn1	Tyr
Rnf216	Fcho2	Tedc1
Gng12	Wapal	Parp1
0610030E20Rik	Itm2b	Adcy3
Abcb7	Gm6548	Psma8
Fgd6	Lmnb1	Taf6
Mapk8	Hspa9	Klhdc4
Mycbp2	D030056L22Rik	Focad
Spats2	Usp8	Mknk2
Atl3	Rbm39	Mroh1
Hectd2	Pebp1	Klf11
Casc4	Rpl32	Rcc1
Spo11	Spata4	Uhrf1bp1
Cables2	4933439F18Rik	Poc1a
Mob1b	Ankrd40	Rec114
Ift81	Cops3	Rrp12
Zfand2a	Oxr1	Uimc1
Sept2	Mapk1	Trim37
Zfp281	Zbtb11	Plekhf2
Trp53bp2	Smad4	Btbd10
Bpnt1	Tnks2	Acot7
Fam135a	Sp3	Zswim4
Orc2	Spata6	Ccnb1
Ewsr1	1700123L14Rik	Pop1
Lmbrd2	Gtf2e2	Ythdc2
Son	Hsbp1	Brca2
Atg12	Arih1	Suv39h2
Znhit2	Usp37	Xrcc6
Rapgef1	Ranbp2	Atad5
Prpf40a	Psap	Trp53rkb
Hdgf	Rfx4	Tsga10
Hipk1	Taf9	Hinfp
Spata6	Vdac2	Mrps26
Setd1a	Mapk8	Dnajc9
Ppfia1	Tfrc	Nelfe
Sntb2	Dnm1l	Taf4b
Aasdhppt	Atl2	Uba2
Ptplad1	Tcerg1	Dhx40
Cnih4	Sec62	Rcc2
Ptpn4	Ssr3	Tex30
Pou2f1	Ift80	Brap
Sycp3	Rbm15	Yrdc
Gpbp1	Cmpk1	Nop2
Mtmr6	Trim24	Slc25a25
Uggt2	Gtf2h1	Klf10
Lrrc6	Rab6a	Ticrr
Tuba1a	Fbxo8	Mtbp
Ppp6r3	Naf1	Emc6
Atp6v0a2	Sccpdh	Eef2k
Eif2b1	Bsg	L3mbtl2
Nr2c2	Tbc1d15	Fbl
Pih1d2	Abca5	Timeless
Herc1	Dnajb9	Spidr
Myo6	Hist1h1a	Galk1
Actr10	Clptm1l	Atp13a3
Arf4	Tomm70a	E2f1
Psmc6	Pak2	Cdc42bpg
Mapk1	Pvrl3	Strbp
Csnk2b	Tlk1	Dus1l
Thoc1	Zdhhc5	9430015G10Rik
Txnl1	Nfxl1	Dcaf10
Sf1	Snord32a	Mcm3
Tmem127	Ilf3	Polr2b
Pum1	Oaz2	Mbnl3
Sdf4	Bzw1	Soat2
Zdhhc21	Ankar	Top2a
Mir1191	Insig2	Nip7
Kcmf1	Arl1	Mt1
Zfand6	Glipr1l2	Atr
Dis3l	Atp6v1d	Prmt7
Mob4	Uqcrfs1	Psmd11
Rc3h1	Mphosph8	Nat10
Hsf5	Nupl1	Cep55
Srsf1	Rsph3b	Rad51ap1
Wsb1	Insl6	Rnf115
Gm20604	Yme1l1	Ttc19
Kctd9	Snrnp200	Hist1h2bq
Fndc3a	Stom	Rpia
Ubr3	Stk39	Rbmx2
Ube2e3	Akirin2	Hist1h1c
Srsf6	Ldha	Gdpd1
Ttc21b	Uggt1	Nrarp
Ciao1	Mdm2	Zfand3
2810403A07Rik	Prpf8	Ctnnbl1
Setdb1	1700029F12Rik	Rad18
Gpbp1l1	Sfmbt1	Baz1a
Luc7l2	Mtmr6	Donson
Aplp2	Wrb	Ttk
2310035C23Rik	Zfp518a	Slk
Zmym2	Tsc22d2	Nes
Dnaja3	2500003M10Rik	Wsb1
Rock1	Rad23b	Zfp39
C1qtnf4	Prdx1	Parp12
Stard7	AI314180	Uxt
Gnai3	Mrfap1	Zfp653
Rtcd1	Tmf1	Utp4
Ap1ar	Tacc1	Taf1
Nfatc2ip	Vamp4	Gemin5
Erlin2	Obfc2a	Rcan3
Slc7a6	Hdac2	Timm17b
Zbtb44	Sgpl1	Tarbp2
Ivns1abp	Sertad2	Prkrip1
Hdlbp	Gabarap	Ercc6l
Nup37	Psme3	Bcas2
4930524B15Rik	Taco1	Rfc5
Psme3	Samd8	Aen
Bag5	Ift88	Nans
Med10	Kng2	Ints11
Rb1	Crisp2	Haspin
Srpk1	5730494M16Rik	Mrgbp
Zfp397	Fbxo38	Ttll7
Ndfip1	Ermp1	Naa38
Rif1	Arhgap19	Bmp7
Kif3b	Rpl7a	Prim1
Gtf2b	Eps15	Vps13c
Pmpcb	Gm5801	Depdc5
Bend4	Kctd7	Pola2
Srrt	Wdfy3	Znhit3
Prosc	Tusc3	Slbp
Tex15	Trappc4	Cep83
Vps13c	Tex12	Msh6
Cdc25a	Glce	Setx
Dpy19l2	Kdm5b	Dcaf15
Lin9	Kansl1l	Kdm2b
Nek2	Ascc3	Agtpbp1
Uck2	Vmp1	ENSMUSG00000024797
Rapgef6	Pcnx	Hace1
Nf2	H2afy	Trim59
Ccdc47	1810013L24Rik	Rpusd2
E2f6	Mir1195	Utp20
Nampt	Fgfr1op	Ints10
Sec23a	Lnpep	Dmxl2
C78339	Srpk1	Jarid2
Fbxo43	Epc1	Taf5
Slc25a46	Mgea5	Dock9
Kpna4	Usmg5	Rnps1
Rcc2	Eif3a	Spats2
Gatad1	Set	Swsap1
Cct7	5730508B09Rik	Kntc1
Nipa2	Klhl7	Wtip
Fam63b	Whsc1	Ppp1r14b
Pttg1ip	Fras1	Ubac1
Rap1b	Rnf34	Ankrd10
Nufip2	Lmtk2	Tmem131l
Spag9	Tomm7	Sugp1
Cdc42se2	Setd5	Pold2
Gdpd1	Fam103a1	Exosc8
D230037D09Rik	Far1	Rfxap
Adam17	Ireb2	Rap1gap
Fam120a	Rcn2	Snrnp40
Bap1	Atp2c1	Lbr
Ccny	Arf1	Nmt2
Atrn	Trappc6b	Tmcc1
Trim44	Acyp1	Hat1
Secisbp2l	Col4a3bp	Fam53b
Trim33	Eif4b	Dctpp1
Lrrc34	Nipbl	Nup85
AI314180	Slc9a10	Zscan18
Zyg11b	Glyr1	Paip2b
Katnb1	Hmgn1	Fbxw7
Anln	Twsg1	Usp49
Spesp1	Psmc3	Lsm3
Pank3	Adad1	Prpf40b
Efcab5	Mrpl1	Prex1
Med1	Cmas	Nup93
2810021B07Rik	Siah1a	Rplp2
Tm9sf2	Tomm20	Rfc4
Eif4g1	Ube4a	Mrpl46
Ift57	Atp6v1h	Ddx20
Dzip3	Ccnyl1	Lsm4
Msh2	Cab39	Srsf9
Mark2	Sf3b1	Nuf2
Slc16a1	Adss	Morc2a
Ube2r2	Amd1	Rab22a
Arid1a	Clint1	Cct3
Mrpl33	Ppp2r5c	Cip2a
Lmtk2	Ralgapa1	Cdc20
Ubl3	Prpf4b	Ppfia1
Rnf103	Efr3a	Gtf2e2
B630005N14Rik	Spast	Selenoh
Grlf1	Brd4	Eif2b5
Cpeb1	Map4k3	Gars
	Dmxl1	Ddx51
	March7	Vars
	Hspa14	Hist1h2ak
	Plk4	Gjc1
	Atp1a1	Hmox2
	Ccdc158	Arvcf
	Krcc1	Ptpn12
	Samd4b	Mpdz
	Tjp1	Anapc15
	Nptn	Dnaaf5
	Arih2	Rapgef6
	Cdc42bpa	Zfp428
	Txndc9	Wdr5
	Dhx9	Eid2
	Bclaf1	Zw10
	Cand1	Tamm41
	Ubtf	Cars2
	Cbx5	Eif1ad
	Snx29	Rbbp8
	Snora81	Cenpi
	Slc12a6	Mea1
	Pank2	Rhno1
	Trim44	Ddx19b
	Fxr1	Cpsf1
	Dap3	Qrsl1
	Mier1	Npm3
	Gpbp1l1	Ttc27
	Srsf10	Csnk1e
	Atpif1	Drc3
	Nr2c2	Nudt21
	Trappc10	Rab3gap2
	Metap2	Wdr3
	Cct2	Stag1
	Gnb2l1	Atm
	Wdr45l	Brf1
	Hmgcs1	Hectd2
	Bmpr1a	Cpsf4
	Rnf139	Podxl2
	4930528F23Rik	Cacybp
	Rbbp8	Zfp217
	Naa40	Ung
	Fam107b	Ckap2
	Mapre1	Mtx1
	Abi1	Isy1
	Ttbk2	Mrps18b
	Ythdf3	Cpeb4
	Ankrd13c	Ska3
	Rtcd1	Med4
	Gnb1	Hmces
	Plaa	Tro
	Khdrbs1	Ddhd2
	Ptpn11	Nt5c2
	Sec11a	Cyld
	Cul5	Nelfcd
	Fmr1	Qrich1
	Zdbf2	Eaf1
	Prrc2c	Zfp318
	Sirt1	Clpb
	Cdc42se2	Spag1
	Usp22	Clip1
	Srsf5	Zfp821
	Paip1	Gnl2
	Cdk13	Herc1
	Rps24	Stil
	Wac	Pgam5
	Prdx6b	Mrm3
	Rbl1	Kif23
	Pigk	Pip5k1c
	Ahcyl1	Mtor
	Pik3r3	Mrpl28
	Hmgn2	Svbp
	Rab28	Mcm6
	G3bp2	Eif1b
	Diablo	Nsun5
	Bola3	Crlf3
	Jhdm1d	Ncapg2
	Cpe	Cebpz
	Cfdp1	Ddx39
	Mbtps1	Pes1
	Topbp1	Wrap53
	Vcpip1	Hook2
	Akap12	Rab33b
	4932415G12Rik	Eif6
	Usp34	Fpgs
	Cnot6	Wdr74
	Psen1	Melk
	Angel1	Ophn1
	C78339	Gclc
	Kctd9	Kif20a
	Ndufb9	Noc2l
	Mir30b	Elp1
	D19Ertd737e	Sh3glb2
	Mga	Mcm4
	Slc33a1	Fbxo7
	Tmem48	Gpank1
	Nrd1	E2f5
	Erp44	Luc7l2
	Rnf220	Prpf19
	Zfp800	Hook1
	Arl2bp	Brip1
	Rfwd3	Pmf1
	H2afx	Ppp1r8
	Hmg20a	Fdps
	Abcb7	Pde7a
	Slc35f5	Polr3h
	Ppp1r15b	Psmd2
	2810025M15Rik	Eprs
	Nek2	Sdad1
	Sumo1	Oard1
	Pign	Taf9
	Dars	Ndc80
	Degs1	Cxxc1
	Purb	Hcfc2
	Ctage5	Akap8l
	Gpc6	Rnf31
	Cox6c	Actl6a
	Dyrk1a	R3hcc1
	Atl3	Eif3d
	Arl6ip6	Cdk5rap3
	Top1	Hsp90aa1
	Arl5a	Topbp1
	Rsbn1	Vav2
	Rps9	Shmt2
	D930014E17Rik	Usp1
	Usf2	Atpaf2
	Nipa2	Sae1
	Dennd5a	Ears2
	Golga7	Snrpf
	Dnaja2	Kif11
	Rpgrip1l	Cct8
	Stag1	Alkbh5
	Tpp2	Mtmr3
	Adipor1	Gnl3
	Fam168b	Wdr18
	Ppa1	Tsr3
	Baz2a	Nup50
	Vps54	Eif3i
	Tcam1	Clk2
	Sparc	Tle3
	Smurf2	Mrpl55
	Heatr7b2	Pi4ka
	Ebag9	Mcph1
	Atxn10	Zfp597
	Gramd1c	Smurf1
	Eif1a	Mcm7
	Mex3c	Tmem199
	Slc39a6	Bms1
	Tbc1d12	Taf7
	Snord67	Eif4a3
	Dynlrb1	Eif4enif1
	Phf20	Tbl2
	1500012F01Rik	Tent4b
	Hormad1	E4f1
	Nras	Rnf220
	Snhg8	Hras
	Baz1b	Nudt15
	Ep400	Sgo2a
	Rnf6	Usp39
	Nacc1	Haus5
	Manf	Casp8ap2
	Usp9x	Tesk2
	Acsl3	Esf1
	Traf3ip1	Pus7
	Myeov2	Gtf2f1
	Zmiz2	Mepce
	Sar1b	Iah1
	Tob1	Snrpe
	Asxl2	Faf1
	Mlh3	Ash2l
	Erbb2ip	D230025D16Rik
	Slc4a7	Stmn1
	Gm5465	Fignl1
	0610037P05Rik	Anln
	Slc35a5	Mtfmt
	Ezr	Orc6
	Smc5	Tbc1d22a
	Celf1	Ilkap
	Tmem127	Cnot10
	Tmem87b	Bax
	Spopl	Tiparp
	B230118H07Rik	Polr3e
	Skil	Bod1
	Rpl22	Pigl
	Phf13	Alms1
	Mtf2	Tmem11
	Sun1	Ddx24
	Chchd2	Eif5
	Plekha5	Mrps7
	Paip2b	Aatf
	Spint2	Prmt9
	Ctcf	Chchd4
	Gclc	Churc1
	Cep70	Sf3a3
	Abi2	Ddx27
	Arpc2	Wrnip1
	Uchl5	Kif18a
	Kifap3	Clk3
	Arfgef1	Supt16
	Tbpl1	Cdca4
	1810012P15Rik	Bmi1
	Utp18	Eapp
	Ppp2r5e	Cct7
	Sgpp1	Chmp1a
	Gm20604	Ptk2
	Cks2	Rmc1
	Cetn3	Cdk11b
	4833439L19Rik	Nelfb
	H1f0	Fmr1
	Itsn1	Ptk7
	Hspa13	Wdr61
	A930001N09Rik	Cdc5l
	Gtf2a1l	Rrm1
	Ythdc2	Mkrn2
	Tmx3	Ncbp3
	Rock1	Ube2o
	Zfp191	Ankrd11
	Fam108b	Poldip3
	Add3	Esco1
	Chuk	Cmss1
	2900064A13Rik	Stk17b
	Snx5	Gpsm2
	Ash1l	Spg11
	Sec22b	Xrcc2
	2010015L04Rik	Samd1
	Zdhhc21	Ndufa9
	Yes1	Spag5
	Fbxl5	Larp7
	Calu	Nploc4
	Strap	Msto1
	Rimklb	Psmc1
	Smg1	Snx8
	Sgol2	H2afv
	Gas5	Tbc1d20
	4930455F23Rik	Rock1
	Efcab2	Abcc5
	Fam20b	Cul1
	Rtn4	Bap1
	4930524B15Rik	Ruvbl1
	Alkbh5	Nrbp1
	Ccdc117	Tbc1d1
	Dld	Pwp2
	Smad5	Tubgcp6
	Arrdc3	Gins4
	Pigx	Hnrnph2
	Ppp1r10	Diablo
	Ndufv2	Zc3h14
	Wdr33	Abt1
	Pabpc2	Asna1
	Cetn1	Nif3l1
	Slk	Ehmt2
	Agps	Hira
	Stx16	Rsl1d1
	Secisbp2l	Pop7
	Zbtb10	Yaf2
	Pogz	Tomm22
	Cetn4	Axin1
	Ccdc21	Ftsj3
	Grpel1	Parg
	Ankle2	Gpbp1l1
	Gcn1l1	Timm50
	Nup205	Txlng
	Rnf103	Map2k2
	Tex101	Pank4
	Hnrnpul1	Psmb7
	Blm	Ppm1d
	2210018M11Rik	Fuk
	Rnf169	Pip5k1a
	Rpl13	Plcb3
	Elavl1	Pan2
	Npat	Txlna
	Gm364	Ndufs1
	Pigm	Ap2a2
	Tsga10	Raly
	Stk17b	Msantd3
	Gm6251	Med22
	Jmjd1c	Nup62
	Atp8b3	Txndc16
	Spag9	Ppp6r1
	Smc6	Psmc3
	Atp6v1a	Snrpb
	Sod2	Lsm7
	Rps2	Zc3h13
	BC032203	Otud4
	Pja2	Wipi2
	Otud1	Brpf1
	Dnajc1	Cenpq
	Galnt3	Apex1
	Sdc4	Nxf1
	Serp1	Hnrnpr
	Vcp	Ddx56
	Mfn2	Zmynd8
	Pom121	Cpsf3
	Usp42	Sun1
	Ubl3	Cd2bp2
	Chd4	Kctd5
	Ncapd2	Rps11
	Wbp7	Smarca5
	Arhgap32	Arglu1
	Senp6	Prep
	Clasp2	Ran
		Zcchc14
		Cactin
		Pwp1
		Trim28
		Fmnl3
		Kdm1a
		Gtf2h1
		Nup88
		Tpd52l2
		Skil
		Hars
		Ddx1
		Hist1h1e
		Thap11
		Wapl
		Taf2
		Tars
		Map3k3
		Cox6a1
		Myo9b
		Toe1
		Ist1
		Phf5a
		Plrg1
		Eif5a
		Mif
		Smc2
		Rnf4
		Mprip
		Ube2i
		Ubn1
		Strn4
		Lig3
		Nap1l4
		Glyr1
		Rnf141
		Tcf25
		Usp47
		Thumpd1
		Rock2
		Hnrnpf
		Dnajb1
		Chtop
		Ensa
		Dhx15
		Setd2
		Gnai2
		Col18a1
		H2afy
		Igfbp6
		Dad1
		Uhmk1
		Srp72
		Usp9x
		Nfatc3
		Fbxo11
		Stat3
		Rev3l
		Vim
		Tbrg1
		Timp3
		Clic1
		Sacm1l
		Cltc
		Pak2
		Dlst
		Cpped1
		Ppp2r3a
		Sdf2
		Hadh
		Strn3
		Txndc5
		Vdac1
		Zfp282
		Fez2
		Ric1
		Slc35a3
		Dld
		Phactr2
		Spcs1
		Rnf111
		Msantd4
		Atp1a1
		Ash1l
		Nptn
		Sesn1
		Lrrc58
		Ep300
		Prdx2
		Fundc1
		Prickle1
		Tmem168
		Plac9b
		Sft2d2
		Rbmxl1
		Ndn
		Sugt1
		Zkscan8
		Slc35f5
		Ocln
		Nipbl
		Vkorc1l1
		Anxa6
		Prdm5
		Eps15
		Gpam
		Slc25a24
		Serp1
		Ncstn
		Aak1
		Cnih1
		Mkl1
		Tbl1xr1
		Herpud2
		Slain2
		Itm2c
		Hectd4
		Phc3
		Naa15
		Npc2
		Setd7
		S100a11
		Pxn
		Hivep1
		Tcf4
		Tmco4
		Gnpda2
		Gnl3l
		Cep135
		Xk
		Gusb
		Mccc2
		Ccdc107
		Dlgap4
		Rhobtb3
		Uty
		Aldh5a1
		Kansl1l
		Gnas
		Hacd2
		Arid1a
		Lats1
		Hnrnpa3
		Pja2
		Zfp146
		Casp8
		Sema3c
		Zfyve16
		Fgl2
		Gm7072
		Rorc
		Med13
		Bmpr2
		Tbcel
		Tsfm
		Ctdsp1
		Taok3
		Zfp120
		Abca1
		Ralgapa2
		Dhrs7
		Crtc1
		Ibtk
		Samd8
		Chpf
		Fam160b2
		Actr2
		Mtap
		Epn3
		Blvrb
		Ireb2
		Cox7b
		Coro1a
		Lifr
		Klf13
		Ppp1r18
		Reps2
		Rrm2b
		App
		Tpp1
		Olfr1033
		Igf2bp3
		Zfp608
		Cpt1a
		Sparc
		Pcbp2
		Sec24b
		Ccdc43
		Golm1
		Rbl2
		Man2a1
		Pcbp1
		Snx19
		L3mbtl3
		Hmbox1
		Dpy19l4
		Smox
		Slc35d1
		Zfp958
		Napg
		Igfbp4
		Miip
		Slc25a5
		Tnfrsf1a
		Nfia
		Adamts1
		Zfp229
		Pabpc1
		Clcn3
		Oxsm
		Tma7
		Cflar
		Sec24c
		Lin52
		2610008E11Rik
		Ttyh1
		Fuca2
		Cnep1r1
		Carnmt1
		Diaph2
		Ctnnd1
		Atad2b
		Trak1
		Senp5
		Elovl6
		Rsf1
		Hipk1
		Thtpa
		Ano6
		Egfr
		Gm2a
		Klf3
		Chd9
		Csf1
		Fat1
		Rps6kc1
		Abhd4
		Actg1
		Nr2c1
		Susd2
		Aldh2
		Zfp825
		Zfp280c
		Pdzd2
		Ino80d
		Rhobtb1
		Gucy1a1
		Gna14
		Espn
		Prkar2a
		Trove2
		Fbxo28
		Zfp873
		Tnnt2
		B4galt1
		Pip4p2
		Cnst
		Fndc3b
		Tceal1
		Nfix
		Cbx6
		Trim12c
		2610002M06Rik
		Adamts5
		Eif2ak2
		Klhl28
		Gfm1
		Slc25a13
		Trim13
		Pla2g7
		Arhgap20
		Mospd2
		Snx7
		Cnrip1
		Slc29a3
		Zfp760
		Gramd3
		Spg20
		Fat4
		Sos2
		Acap2
		Naa16
		Fxyd1
		Nectin2
		Ly6e
		Parp4
		Rgs17
		ENSMUSG00000063245
		Arsj
		Mrc1
		Zfp992
		Nxnl2
		Pex11a
		Lrif1
		Exoc6
		Fbxl4
		Zfp52
		C1galt1
		ND2
		Prickle2
		Nav2
		Cxcl12
		Zfp994
		Zfp947
		Hnmt
		Cc2d2a
		Ppcs
		Suclg1
		Rcor1
		Ikbip
		Rap2b
		Sorbs3
		Ankrd52
		Zbtb7a
		Snx33
		Bgn
		Tgds
		Nhsl1
		Stat1
		Timp2
		Got1
		Nr2f2
		Boc
		Cndp2
		Sod3
		Brwd3
		Fchsd1
		Lrp1
		Rgs3
		Slc31a1
		Tcf21
		Clu
		Ywhag
		Ubr1
		Mtm1
		Cers6
		Hpgds
		Otulinl
		Htra3
		Jam2
		Daam2
		Bcat2
		Itga11
		Ank
		Rsph1
		Snx13
		ND5
		Nrk
		Fbxo4
		Msmo1
		Fgf2
		Atg4c
		Igip
		Ubqln2
		Sfxn3
		Zfp128
		Mrm1
		Nckap5l
		Hpcal1
		Kif21a
		Mob3b
		Ptprg
		Sgsh
		Fam102a
		Dnase1l1
		Thap4
		Plscr4
		Irgq
		Gba2
		Tacc2
		Il3ra
		Zfp703
		Mrs2
		Iqsec2
		Pcyt1b
		Cerk
		E430018J23Rik
		Tmem229b
		Kdm6b
		Slc7a8
		Nat2
		Entpd7
		ND4
		Mras
		Rps6ka2
		Msn
		Gadd45g
		Ago2
		Kmt2d
		Plek
		Usp10
		Prr12
		Mthfd1l
		Slc26a11
		Acsf2
		Plekhg1
		Zdhhc2
		Tmem104
		Asb7
		Cd59a
		St8sia1
		Nfkbia
		Plekho2
		Acvr1
		Arid5b
		P2ry13
		Kif1a
		Nav1
		Smtn
		Tpcn1
		Ripor1
		Pip4k2a
		Helz
		Atp11b
		Ucp2
		Mertk
		Mcu
		Zfp975
		Tst
		Trim9
		Ccdc160
		F8
		Col1a2
		Rcan2
		Paqr8
		C3ar1
		Ticam1
		Tiam2
		Arhgap31
		Tgfb2
		Ctif
		Flrt2
		Srgap3
		Abhd6
		Trim2
		Rgs2
		Cd248
		Slc35c1
		Furin
		Zfhx4
		Zfp719
		Thbs1
		Lipt1
		Srek1ip1
		Sobp
		Nrn1
		Tcf7l2
		Nfic
		Wipf1
		Zfp592
		Bmp4
		Lekr1
		Zfp455
		Phf2
		Arsb
		Hmgcs2
		Igf1
		Zfp974
		Gca
		Prlr
		Il1r1
		Elovl1
		Ccbe1
		Vdr
		Tet2
		Adgrg1
		Pcdhga10
		Ppp1r10
		Ppm1l
		Uprt
		Osr1
		C1qtnf1
		Pvr
		Wipf3
		Prkaa1
		Ddx58
		Rgs7bp
		Olfr46
		Flrt3
		Ltbp4
		Zkscan4
		Nectin1
		Cst8
		Cebpd
		Cyp2s1
		Erbb4
		Palld
		Rin3
		AW209491
		Mamld1
		Vangl1
		Epas1
		Chac2
		Maf
		Zscan22
		Zfp59
		Myc
		Sos1
		Eda2r
		Klhl42
		Msrb2
		H2-Aa
		Kantr
		Sec24a
		Zfp600
		Lrrc8c
		Itgb8
		Lrrc75b
		Nrg1
		BC024978
		Mkx
		Zfp383
		Celsr1
		AI429214
		Zfp324
		Txlnb
		Tent5a
		Slc2a12
		Zfp979
		Adrb2
		Zfp113
		Hist2h2bb
		Sox9
		Mapk4
		Creb3l1
		Snai2
		Kcna2
		Tcp11l1
		Pdgfrl
		Exph5
		Stambp
		Tmem144
		Ampd3
		Atp1b2
		Zfp980
		C1qtnf6
		Rex2
		Fcgr1
		Mgam
		Iigp1
		Csrnp3
		Mid1
		Cd74
		Zfp429
		Spaca1
		Peg10
		Gipc3
		Gper1
		Parvb
		Gm5475
		Zfp300
		Cbfa2t3
		Zfp78
		Ecm1
		P2ry1
		Clec2d
		Col6a5
		Lrrn2
		Zmat1
		Fam180a
		Adamts15
		H2-Eb1
		Hif3a
		Zfp983
		Camk2a
		Arl4d
		Ndnf
		Zfp354b
		Tmem221
		Vmn1r224
		Angpt4
		Triml2
		Npas3
		Nwd1
		Bcl3
		Kl
		Zfp697
		Prox1
		Zfp54
		Drd4
		Cpa3
		Xkrx
		Syne4
		Pcdhgb2
		Il1rl1
		Cma1
		Tlr8
		Vmn2r31
		Selenbp2
		Rd3
		Syt10
		Clk1
		Apobec3
		Tpsb2
		Cyp17a1
		Tpsab1
		Prss56
		Helt
		Mcpt4
		Hnf4a
		Nlrp6
		Xdh
		Cfi
		ENSMUSG00000074564
		Gm21292
		ENSMUSG00000096201

## Sheet: EnrichR GO (MolecularFunction)
EnrichR GO (Molecular Function) of Bound Dysregulated Genes with UGUA Motif
Term	Overlap	P-value	Adjusted P-value	Old P-value	Old Adjusted P-value	Odds Ratio	Combined Score	Genes
RNA binding (GO:0003723)	32/1406	2.75433e-10	4.84762e-08	0	0	4.39557	96.7582	OTUD4;TOP2A;PIWIL1;DDX4;USP10;DDX1;IREB2;CLTC;HEATR1;HNRNPR;GTF2E2;LARP1B;PCBP2;DHX15;EIF5A;CCT3;RCC2;STRBP;SPATS2;LARP7;GNL2;NAP1L4;DHX40;SETX;DAZL;EIF5;EIF3I;RNPS1;PABPC1;NAA15;RBM46;LUC7L2
mRNA binding (GO:0003729)	10/263	8.70028e-06	0.000765624	0	0	6.46146	75.29	DAZL;PIWIL1;BOLL;IREB2;PCBP2;HNRNPR;RNPS1;PABPC1;RBM46;LUC7L2
thiol-dependent deubiquitinase (GO:0004843)	5/106	0.000644087	0.0302883	0	0	7.82931	57.5272	OTUD4;USP47;USP10;STAMBP;BAP1
deubiquitinase activity (GO:0101005)	5/112	0.000826642	0.0302883	0	0	7.38804	52.4413	OTUD4;USP47;USP10;STAMBP;BAP1
omega peptidase activity (GO:0008242)	5/113	0.000860463	0.0302883	0	0	7.31926	51.6596	OTUD4;USP47;USP10;STAMBP;BAP1
Lys63-specific deubiquitinase activity (GO:0061578)	2/10	0.00182334	0.0534846	0	0	38.793	244.671	OTUD4;STAMBP
mRNA 3'-UTR binding (GO:0003730)	4/85	0.0022983	0.0577858	0	0	7.75583	47.1212	DAZL;BOLL;RNPS1;PABPC1
U6 snRNA binding (GO:0017070)	2/14	0.00362498	0.0797495	0	0	25.8568	145.313	EIF5A;LARP7
small GTPase binding (GO:0031267)	5/175	0.00575662	0.112574	0	0	4.63529	23.9061	FGD6;RCC2;DMXL2;RAPGEF6;STRN3
protein serine/threonine kinase activity (GO:0004674)	7/344	0.00730134	0.121764	0	0	3.29862	16.2282	STK33;ROCK1;MKNK2;AAK1;NEK2;HIPK1;ATR
ubiquitin protein ligase binding (GO:0031625)	6/265	0.00778051	0.121764	0	0	3.66378	17.7918	UBE2T;FAF1;PCBP2;CUL1;TRIM37;CLU
poly(A) binding (GO:0008143)	2/22	0.0088948	0.121764	0	0	15.5078	73.2324	DDX1;PABPC1
low-density lipoprotein particle receptor binding (GO:0050750)	2/23	0.00970078	0.121764	0	0	14.7686	68.4606	CLTC;CLU
GTPase binding (GO:0051020)	5/201	0.0101529	0.121764	0	0	4.0151	18.4293	FGD6;RCC2;DMXL2;RAPGEF6;STRN3
ubiquitin-like protein ligase binding (GO:0044389)	6/282	0.0103776	0.121764	0	0	3.43513	15.6921	UBE2T;FAF1;PCBP2;CUL1;TRIM37;CLU
double-stranded RNA binding (GO:0003725)	3/73	0.0119887	0.13145	0	0	6.68166	29.5583	STRBP;CLTC;DHX15
lipoprotein particle receptor binding (GO:0070325)	2/28	0.0141906	0.13145	0	0	11.9255	50.745	CLTC;CLU
thyroid hormone receptor binding (GO:0046966)	2/28	0.0141906	0.13145	0	0	11.9255	50.745	MED13;GTF2H1
poly-purine tract binding (GO:0070717)	2/28	0.0141906	0.13145	0	0	11.9255	50.745	DDX1;PABPC1
histone acetyltransferase activity (GO:0004402)	2/31	0.0172372	0.151687	0	0	10.6902	43.4095	TAF9;BRCA2
tau protein binding (GO:0048156)	2/40	0.0278404	0.186416	0	0	8.15461	29.2038	ROCK1;CLU
translation initiation factor activity (GO:0003743)	2/41	0.0291456	0.186416	0	0	7.94511	28.0896	EIF5;EIF3I
active ion transmembrane transporter activity (GO:0022853)	2/42	0.0304749	0.186416	0	0	7.74609	27.0405	ATP13A3;COX6A1
snRNA binding (GO:0017069)	2/43	0.0318279	0.186416	0	0	7.55678	26.0513	EIF5A;LARP7
opioid receptor binding (GO:0031628)	1/5	0.0320832	0.186416	0	0	38.5	132.418	GNAS
oxidoreductase activity, acting on a sulfur group of donors, NAD(P) as acceptor (GO:0016668)	1/5	0.0320832	0.186416	0	0	38.5	132.418	DLD
cytoskeleton-nuclear membrane anchor activity (GO:0140444)	1/5	0.0320832	0.186416	0	0	38.5	132.418	SUN1
beta-2 adrenergic receptor binding (GO:0031698)	1/5	0.0320832	0.186416	0	0	38.5	132.418	GNAS
type 1 fibroblast growth factor receptor binding (GO:0005105)	1/5	0.0320832	0.186416	0	0	38.5	132.418	NPTN
ATP hydrolysis activity (GO:0140603)	2/45	0.0346035	0.186416	0	0	7.20458	24.2348	DDX4;CLU
P-type sodium transporter activity (GO:0008554)	1/6	0.0383762	0.186416	0	0	30.7984	100.413	ATP1A1
P-type sodium:potassium-exchanging transporter activity (GO:0005391)	1/6	0.0383762	0.186416	0	0	30.7984	100.413	ATP1A1
sodium ion binding (GO:0031402)	1/6	0.0383762	0.186416	0	0	30.7984	100.413	ATP1A1
dopamine receptor binding (GO:0050780)	1/6	0.0383762	0.186416	0	0	30.7984	100.413	GNAS
DNA binding (GO:0003677)	10/811	0.0388637	0.186416	0	0	1.98387	6.44302	SETX;TOP2A;SYCP2;SPO11;PCBP2;TAF9;SMARCA5;BRCA2;ARID1A;GLYR1
nuclear receptor binding (GO:0016922)	3/120	0.0435231	0.186416	0	0	3.98809	12.5005	MED13;GTF2H1;ARID1A
clathrin light chain binding (GO:0032051)	1/7	0.0446286	0.186416	0	0	25.6641	79.7994	CLTC
P-type potassium transmembrane transporter activity (GO:0008556)	1/7	0.0446286	0.186416	0	0	25.6641	79.7994	ATP1A1
JUN kinase binding (GO:0008432)	1/7	0.0446286	0.186416	0	0	25.6641	79.7994	PTK2
aspartic-type endopeptidase inhibitor activity (GO:0019828)	1/7	0.0446286	0.186416	0	0	25.6641	79.7994	ROCK1
MutLalpha complex binding (GO:0032405)	1/7	0.0446286	0.186416	0	0	25.6641	79.7994	ATR
MutSalpha complex binding (GO:0032407)	1/7	0.0446286	0.186416	0	0	25.6641	79.7994	ATR
protein phosphatase binding (GO:0019903)	3/123	0.0462553	0.186416	0	0	3.8878	11.9494	NEK2;PTK2;STRN3
protein kinase binding (GO:0019901)	7/506	0.0474027	0.186416	0	0	2.20925	6.73617	TOP2A;RCC2;FAF1;CLTC;SPDYA;KIF11;PTK2
tubulin binding (GO:0015631)	5/307	0.0502731	0.186416	0	0	2.59179	7.75018	SETD2;AGTPBP1;HOOK1;RCC2;BRCA2
7SK snRNA binding (GO:0097322)	1/8	0.0508407	0.186416	0	0	21.9967	65.5294	LARP7
calcium-dependent protein kinase activity (GO:0010857)	1/8	0.0508407	0.186416	0	0	21.9967	65.5294	MKNK2
calcium-dependent protein serine/threonine kinase activity (GO:0009931)	1/8	0.0508407	0.186416	0	0	21.9967	65.5294	MKNK2
armadillo repeat domain binding (GO:0070016)	1/9	0.0570127	0.196709	0	0	19.2461	55.1302	STRN3
potassium ion binding (GO:0030955)	1/9	0.0570127	0.196709	0	0	19.2461	55.1302	ATP1A1
H3 histone acetyltransferase activity (GO:0010484)	1/9	0.0570127	0.196709	0	0	19.2461	55.1302	BRCA2
nuclease activity (GO:0004518)	2/60	0.0581186	0.196709	0	0	5.33728	15.186	STK31;DDX1
ionotropic glutamate receptor binding (GO:0035255)	1/10	0.0631449	0.202064	0	0	17.1068	47.2545	GNAS
peptide N-acetyltransferase activity (GO:0034212)	1/10	0.0631449	0.202064	0	0	17.1068	47.2545	NAA15
H4 histone acetyltransferase activity (GO:0010485)	1/10	0.0631449	0.202064	0	0	17.1068	47.2545	BRCA2
histone methyltransferase activity (H3-K36 specific) (GO:0046975)	1/11	0.0692375	0.2101	0	0	15.3953	41.1089	SETD2
histone methyltransferase binding (GO:1990226)	1/11	0.0692375	0.2101	0	0	15.3953	41.1089	LCORL
peptide alpha-N-acetyltransferase activity (GO:0004596)	1/11	0.0692375	0.2101	0	0	15.3953	41.1089	NAA15
tumor necrosis factor receptor binding (GO:0005164)	1/12	0.0752907	0.220853	0	0	13.9951	36.1968	TRIM37
C2H2 zinc finger domain binding (GO:0070742)	1/12	0.0752907	0.220853	0	0	13.9951	36.1968	TAF9
kinase binding (GO:0019900)	6/461	0.0805526	0.222628	0	0	2.06469	5.20064	RCC2;FAF1;CLTC;SPDYA;KIF11;PTK2
alkali metal ion binding (GO:0031420)	1/13	0.0813049	0.222628	0	0	12.8282	32.1929	ATP1A1
GDP-dissociation inhibitor activity (GO:0005092)	1/13	0.0813049	0.222628	0	0	12.8282	32.1929	EIF5
phospholipase activity (GO:0004620)	2/73	0.0817754	0.222628	0	0	4.35717	10.9094	GDPD1;DDHD2
ubiquitin binding (GO:0043130)	2/74	0.0837015	0.222628	0	0	4.29644	10.6573	TOP2A;FAF1
4 iron, 4 sulfur cluster binding (GO:0051539)	1/14	0.0872803	0.222628	0	0	11.8408	28.8753	IREB2
insulin-like growth factor receptor binding (GO:0005159)	1/14	0.0872803	0.222628	0	0	11.8408	28.8753	GNAS
translation elongation factor activity (GO:0003746)	1/14	0.0872803	0.222628	0	0	11.8408	28.8753	EIF5A
vitamin D receptor binding (GO:0042809)	1/14	0.0872803	0.222628	0	0	11.8408	28.8753	MED13
cytochrome-c oxidase activity (GO:0004129)	1/15	0.0932172	0.234375	0	0	10.9945	26.0879	COX6A1
DNA binding, bending (GO:0008301)	1/16	0.0991157	0.245695	0	0	10.261	23.7179	TOP2A
adrenergic receptor binding (GO:0031690)	1/17	0.104976	0.253093	0	0	9.61919	21.6819	GNAS
glutamate receptor binding (GO:0035254)	1/17	0.104976	0.253093	0	0	9.61919	21.6819	GNAS
nucleoside-triphosphatase activity (GO:0017111)	4/278	0.107847	0.2565	0	0	2.27042	5.05633	DDX4;GNAS;GNL2;CLU
phosphatidic acid binding (GO:0070300)	1/19	0.116584	0.265748	0	0	8.54953	18.3742	RAPGEF6
tau-protein kinase activity (GO:0050321)	1/20	0.122331	0.265748	0	0	8.09914	17.0165	ROCK1
ubiquitin-like protein-specific protease activity (GO:0019783)	1/20	0.122331	0.265748	0	0	8.09914	17.0165	USP47
DNA-directed DNA polymerase activity (GO:0003887)	1/21	0.128042	0.265748	0	0	7.6938	15.8138	REV3L
lysine N-methyltransferase activity (GO:0016278)	1/21	0.128042	0.265748	0	0	7.6938	15.8138	SETD2
lysophospholipase activity (GO:0004622)	1/21	0.128042	0.265748	0	0	7.6938	15.8138	GDPD1
ubiquitin-specific protease binding (GO:1990381)	1/21	0.128042	0.265748	0	0	7.6938	15.8138	CLTC
carboxylic ester hydrolase activity (GO:0052689)	2/96	0.129144	0.265748	0	0	3.28723	6.72841	GDPD1;DDHD2
single-stranded DNA binding (GO:0003697)	2/97	0.131327	0.265748	0	0	3.25247	6.60271	PCBP2;BRCA2
cysteine-type peptidase activity (GO:0008234)	2/98	0.13352	0.265748	0	0	3.21842	6.48032	USP47;USP10
protein kinase regulator activity (GO:0019887)	2/98	0.13352	0.265748	0	0	3.21842	6.48032	FAF1;SPDYA
DNA polymerase activity (GO:0034061)	1/22	0.133716	0.265748	0	0	7.32706	14.7423	REV3L
mannosyltransferase activity (GO:0000030)	1/22	0.133716	0.265748	0	0	7.32706	14.7423	DPM1
poly(U) RNA binding (GO:0008266)	1/22	0.133716	0.265748	0	0	7.32706	14.7423	PABPC1
disordered domain specific binding (GO:0097718)	1/23	0.139353	0.265748	0	0	6.99366	13.7827	CLTC
fibroblast growth factor receptor binding (GO:0005104)	1/23	0.139353	0.265748	0	0	6.99366	13.7827	NPTN
triglyceride lipase activity (GO:0004806)	1/23	0.139353	0.265748	0	0	6.99366	13.7827	DDHD2
gamma-tubulin binding (GO:0043015)	1/23	0.139353	0.265748	0	0	6.99366	13.7827	BRCA2
protein phosphatase 2A binding (GO:0051721)	1/24	0.144953	0.265748	0	0	6.68925	12.9192	STRN3
calmodulin-dependent protein kinase activity (GO:0004683)	1/24	0.144953	0.265748	0	0	6.68925	12.9192	MKNK2
cell adhesion mediator activity (GO:0098631)	1/24	0.144953	0.265748	0	0	6.68925	12.9192	NPTN
Notch binding (GO:0005112)	1/24	0.144953	0.265748	0	0	6.68925	12.9192	AAK1
cysteine-type endopeptidase activity (GO:0004197)	2/105	0.149089	0.267587	0	0	2.99863	5.70703	USP47;USP10
poly-pyrimidine tract binding (GO:0008187)	1/25	0.150518	0.267587	0	0	6.41021	12.1388	PABPC1
NF-kappaB binding (GO:0051059)	1/25	0.150518	0.267587	0	0	6.41021	12.1388	FAF1
protein tyrosine kinase activity (GO:0004713)	2/108	0.155871	0.274333	0	0	2.91333	5.41508	HIPK1;PTK2
tumor necrosis factor receptor superfamily binding (GO:0032813)	1/28	0.166996	0.291004	0	0	5.6971	10.1966	TRIM37
phosphatase binding (GO:0019902)	2/114	0.169604	0.29265	0	0	2.75642	4.89069	NEK2;PTK2
metallocarboxypeptidase activity (GO:0004181)	1/29	0.172419	0.294618	0	0	5.49336	9.65639	AGTPBP1
snoRNA binding (GO:0030515)	1/30	0.177806	0.29982	0	0	5.30366	9.15977	HEATR1
protease binding (GO:0002020)	2/118	0.17887	0.29982	0	0	2.66083	4.57955	CLTC;BRCA2
kinase activator activity (GO:0019209)	1/31	0.183158	0.301269	0	0	5.12661	8.70195	SPDYA
alpha-tubulin binding (GO:0043014)	1/31	0.183158	0.301269	0	0	5.12661	8.70195	SETD2
histone methyltransferase activity (GO:0042054)	1/32	0.188476	0.301561	0	0	4.96099	8.27883	SETD2
acetyltransferase activity (GO:0016407)	1/32	0.188476	0.301561	0	0	4.96099	8.27883	NAA15
SH2 domain binding (GO:0042169)	1/32	0.188476	0.301561	0	0	4.96099	8.27883	PTK2
GTPase regulator activity (GO:0030695)	3/233	0.193666	0.307074	0	0	2.01712	3.31134	TBC1D1;EIF5;RALGDS
endoribonuclease activity (GO:0004521)	1/34	0.199008	0.312551	0	0	4.65985	7.52291	PIWIL1
ubiquitin conjugating enzyme activity (GO:0061631)	1/35	0.204224	0.312551	0	0	4.52257	7.18429	UBE2T
protein-lysine N-methyltransferase activity (GO:0016279)	1/35	0.204224	0.312551	0	0	4.52257	7.18429	SETD2
non-membrane spanning protein tyrosine kinase activity (GO:0004715)	1/35	0.204224	0.312551	0	0	4.52257	7.18429	PTK2
phosphoric diester hydrolase activity (GO:0008081)	1/36	0.209405	0.317718	0	0	4.39313	6.8686	GDPD1
ubiquitin-like protein conjugating enzyme activity (GO:0061650)	1/38	0.219668	0.327641	0	0	4.15525	6.29785	UBE2T
carboxypeptidase activity (GO:0004180)	1/38	0.219668	0.327641	0	0	4.15525	6.29785	AGTPBP1
proton transmembrane transporter activity (GO:0015078)	1/40	0.229799	0.337038	0	0	3.94176	5.79656	COX6A1
regulatory RNA binding (GO:0061980)	1/40	0.229799	0.337038	0	0	3.94176	5.79656	PIWIL1
cell-cell adhesion mediator activity (GO:0098632)	1/42	0.239799	0.348799	0	0	3.7491	5.35354	NPTN
ubiquitin-protein transferase activity (GO:0004842)	4/392	0.251418	0.355574	0	0	1.59401	2.20075	UBE2T;CUL1;TRIM59;TRIM37
guanyl-nucleotide exchange factor activity (GO:0005085)	2/149	0.252561	0.355574	0	0	2.09641	2.88487	FGD6;RAPGEF6
histone-lysine N-methyltransferase activity (GO:0018024)	1/45	0.254558	0.355574	0	0	3.49295	4.77915	SETD2
single-stranded RNA binding (GO:0003727)	1/45	0.254558	0.355574	0	0	3.49295	4.77915	STRBP
protein kinase C binding (GO:0005080)	1/45	0.254558	0.355574	0	0	3.49295	4.77915	TOP2A
ribosome binding (GO:0043022)	1/48	0.269033	0.367848	0	0	3.2695	4.2926	NAA15
3'-5' exonuclease activity (GO:0008408)	1/48	0.269033	0.367848	0	0	3.2695	4.2926	REV3L
ATP binding (GO:0005524)	3/278	0.270702	0.367848	0	0	1.68318	2.19947	MKNK2;SMARCA5;ATP1A1
lipase activity (GO:0016298)	1/49	0.273796	0.367848	0	0	3.20123	4.14678	DDHD2
exonuclease activity (GO:0004527)	1/49	0.273796	0.367848	0	0	3.20123	4.14678	REV3L
endonuclease activity (GO:0004519)	1/51	0.283229	0.3748	0	0	3.07287	3.87642	PIWIL1
polyubiquitin modification-dependent protein binding (GO:0031593)	1/51	0.283229	0.3748	0	0	3.07287	3.87642	EPS15
nuclear receptor coactivator activity (GO:0030374)	1/53	0.292541	0.381387	0	0	2.95438	3.63138	MED13
phosphoric ester hydrolase activity (GO:0042578)	1/53	0.292541	0.381387	0	0	2.95438	3.63138	GDPD1
hydro-lyase activity (GO:0016836)	1/55	0.301732	0.384818	0	0	2.84467	3.40853	IREB2
flavin adenine dinucleotide binding (GO:0050660)	1/55	0.301732	0.384818	0	0	2.84467	3.40853	DLD
metalloexopeptidase activity (GO:0008235)	1/55	0.301732	0.384818	0	0	2.84467	3.40853	AGTPBP1
microtubule motor activity (GO:0003777)	1/56	0.306284	0.387812	0	0	2.79281	3.30458	KIF11
oxidoreduction-driven active transmembrane transporter activity (GO:0015453)	1/58	0.315298	0.396375	0	0	2.69455	3.11015	COX6A1
actin binding (GO:0003779)	2/177	0.319822	0.396982	0	0	1.75848	2.00465	ANLN;PTK2
adenyl ribonucleotide binding (GO:0032559)	3/306	0.320293	0.396982	0	0	1.52545	1.73676	MKNK2;SMARCA5;ATP1A1
methylation-dependent protein binding (GO:0140034)	1/63	0.337329	0.411429	0	0	2.47662	2.69134	GLYR1
protein kinase activator activity (GO:0030295)	1/63	0.337329	0.411429	0	0	2.47662	2.69134	SPDYA
protein heterodimerization activity (GO:0046982)	2/188	0.345935	0.411429	0	0	1.65356	1.75526	TOP2A;ATP1A1
cadherin binding (GO:0045296)	3/322	0.348744	0.411429	0	0	1.44776	1.52509	ANLN;EIF5;EPS15
motor activity (GO:0003774)	1/66	0.350208	0.411429	0	0	2.36196	2.47823	KIF11
ribonuclease activity (GO:0004540)	1/66	0.350208	0.411429	0	0	2.36196	2.47823	PIWIL1
purine ribonucleoside triphosphate binding (GO:0035639)	4/460	0.350465	0.411429	0	0	1.35157	1.41712	MKNK2;SMARCA5;ATP1A1;GNL2
RNA polymerase II-specific DNA-binding transcription factor binding (GO:0061629)	2/190	0.35065	0.411429	0	0	1.6358	1.71427	FAF1;ARID1A
methylated histone binding (GO:0035064)	1/68	0.358656	0.418036	0	0	2.29122	2.3494	GLYR1
GTPase activator activity (GO:0005096)	3/336	0.373553	0.432536	0	0	1.3859	1.36469	TBC1D1;FGD6;RAPGEF6
ATPase binding (GO:0051117)	1/73	0.379301	0.436321	0	0	2.13157	2.06639	TAF9
acyltransferase activity, transferring groups other than amino-acyl groups (GO:0016747)	1/76	0.391371	0.447281	0	0	2.04599	1.91935	NAA15
transcription regulatory region nucleic acid binding (GO:0001067)	2/212	0.401665	0.456084	0	0	1.4628	1.33427	TAF9;TAF2
amyloid-beta binding (GO:0001540)	1/80	0.407102	0.459295	0	0	1.94201	1.74527	CLU
GTPase activity (GO:0003924)	2/216	0.410747	0.460455	0	0	1.43516	1.27698	GNAS;GNL2
oxidoreductase activity, acting on the CH-OH group of donors, NAD or NADP as acceptor (GO:0016616)	1/87	0.433666	0.483072	0	0	1.78331	1.48992	GLYR1
microtubule binding (GO:0008017)	2/232	0.44638	0.494107	0	0	1.33424	1.07618	HOOK1;RCC2
phosphatidylinositol binding (GO:0035091)	1/92	0.451915	0.497106	0	0	1.6849	1.33825	PLEKHF2
histone deacetylase binding (GO:0042826)	1/93	0.455494	0.497931	0	0	1.6665	1.31049	TOP2A
ubiquitin protein ligase activity (GO:0061630)	2/263	0.511858	0.556093	0	0	1.17391	0.786176	TRIM59;TRIM37
ubiquitin-like protein ligase activity (GO:0061659)	2/270	0.525936	0.5673	0	0	1.14284	0.734362	TRIM59;TRIM37
endopeptidase inhibitor activity (GO:0004866)	1/115	0.52862	0.5673	0	0	1.3434	0.856396	ROCK1
G protein-coupled receptor binding (GO:0001664)	1/143	0.607755	0.646524	0	0	1.07697	0.536315	GNAS
endopeptidase activity (GO:0004175)	2/315	0.60979	0.646524	0	0	0.976288	0.482912	USP47;USP10
magnesium ion binding (GO:0000287)	1/146	0.615409	0.648575	0	0	1.05453	0.511941	TOP2A
transcription cis-regulatory region binding (GO:0000976)	3/549	0.696464	0.729629	0	0	0.83603	0.302425	SETX;TAF9;TAF2
GTP binding (GO:0005525)	1/189	0.710139	0.739554	0	0	0.811562	0.277793	GNL2
DNA-binding transcription factor binding (GO:0140297)	1/208	0.744236	0.770503	0	0	0.736359	0.217518	TAF9
guanyl ribonucleotide binding (GO:0032561)	1/214	0.754153	0.776204	0	0	0.715398	0.201857	GNL2
protein homodimerization activity (GO:0042803)	3/636	0.786526	0.804818	0	0	0.717879	0.172384	TOP2A;HOOK1;TRIM37
zinc ion binding (GO:0008270)	1/336	0.89027	0.905709	0	0	0.452042	0.0525409	BMI1
transition metal ion binding (GO:0046914)	1/445	0.946854	0.953842	0	0	0.339165	0.0185219	BMI1
sequence-specific double-stranded DNA binding (GO:1990837)	2/712	0.948423	0.953842	0	0	0.421655	0.0223287	TAF9;TAF2
metal ion binding (GO:0046872)	1/517	0.96715	0.96715	0	0	0.290758	0.00971169	TOP2A

## Sheet: EnrichR GO (BiologicalFunction)
EnrichR GO (Molecular Function) of Bound Dysregulated Genes with UGUA Motif
Term	Overlap	P-value	Adjusted P-value	Old P-value	Old Adjusted P-value	Odds Ratio	Combined Score	Genes
DNA repair (GO:0006281)	11/298	4.03585e-06	0.00335589	0	0	6.30729	78.3384	SETX;USP47;SETD2;DDX1;UBE2T;SMARCA5;LIG3;GTF2H1;BRCA2;BAP1;ATR
piRNA metabolic process (GO:0034587)	4/19	6.12389e-06	0.00335589	0	0	42.0212	504.393	PIWIL1;DDX4;TDRD12;TEX15
histone H2A-K119 monoubiquitination (GO:0036353)	3/8	1.4673e-05	0.00536053	0	0	93.8504	1044.51	PCGF5;TRIM37;BMI1
regulation of protein localization to Cajal body (GO:1904869)	3/11	4.26195e-05	0.0093422	0	0	58.6476	590.183	CCT3;LARP7;CCT7
positive regulation of protein localization to Cajal body (GO:1904871)	3/11	4.26195e-05	0.0093422	0	0	58.6476	590.183	CCT3;LARP7;CCT7
positive regulation of telomere maintenance via telomerase (GO:0032212)	4/33	6.02527e-05	0.0110062	0	0	21.7198	211.05	CCT3;NEK2;CCT7;ATR
positive regulation of telomere maintenance via telomere lengthening (GO:1904358)	4/36	8.54366e-05	0.012119	0	0	19.6806	184.362	CCT3;NEK2;CCT7;ATR
cellular response to DNA damage stimulus (GO:0006974)	10/350	9.84473e-05	0.012119	0	0	4.78676	44.1626	SETX;TOP2A;USP47;STK33;USP10;UBE2T;TAF9;SPDYA;GTF2H1;ATR
double-strand break repair (GO:0006302)	7/164	9.95175e-05	0.012119	0	0	7.14572	65.8491	SETX;DDX1;SMARCA5;REV3L;LIG3;BRCA2;BAP1
male meiosis I (GO:0007141)	3/16	0.000141247	0.0154806	0	0	36.0818	319.865	DDX4;SLC25A31;SYCP3
histone H2A monoubiquitination (GO:0035518)	3/17	0.0001707	0.0170079	0	0	33.5028	290.657	PCGF5;TRIM37;BMI1
regulation of transposition (GO:0010528)	3/21	0.000327583	0.0299192	0	0	26.0525	209.039	PIWIL1;DDX4;TEX15
regulation of telomere maintenance via telomerase (GO:0032210)	4/52	0.000362369	0.0305505	0	0	13.1098	103.867	CCT3;NEK2;CCT7;ATR
glomerular visceral epithelial cell migration (GO:0090521)	2/5	0.000413917	0.0318189	0	0	103.474	806.046	ANLN;ROCK1
protein autophosphorylation (GO:0046777)	6/159	0.000608701	0.0318189	0	0	6.23561	46.1696	STK33;MKNK2;AAK1;NEK2;PTK2;ATR
transcription, DNA-templated (GO:0006351)	7/221	0.000612457	0.0318189	0	0	5.22726	38.6715	SETX;TAF9;SMARCA5;RNPS1;GTF2H1;GTF2E2;TAF2
piRNA biosynthetic process (GO:1990511)	2/6	0.000618232	0.0318189	0	0	77.6016	573.371	DDX4;TEX15
meiotic DNA double-strand break formation (GO:0042138)	2/6	0.000618232	0.0318189	0	0	77.6016	573.371	SPO11;HORMAD1
monoubiquitinated protein deubiquitination (GO:0035520)	2/6	0.000618232	0.0318189	0	0	77.6016	573.371	USP47;BAP1
negative regulation of transposition (GO:0010529)	3/26	0.000625368	0.0318189	0	0	20.3838	150.375	PIWIL1;DDX4;TEX15
meiosis I (GO:0007127)	3/26	0.000625368	0.0318189	0	0	20.3838	150.375	DDX4;SLC25A31;SYCP3
regulation of cell cycle process (GO:0010564)	5/106	0.000644087	0.0318189	0	0	7.82931	57.5272	SETD2;NEK2;KIF11;HORMAD1;BUB1
positive regulation of DNA biosynthetic process (GO:2000573)	4/61	0.000667733	0.0318189	0	0	11.0348	80.6824	CCT3;NEK2;CCT7;ATR
DNA ligation (GO:0006266)	2/7	0.000861841	0.0393574	0	0	62.0781	438.051	TOP2A;LIG3
regulation of translational initiation (GO:0006446)	4/68	0.0010062	0.0428594	0	0	9.8244	67.8039	DAZL;BOLL;EIF5;DDX1
positive regulation of protein-containing complex assembly (GO:0031334)	5/118	0.00104527	0.0428594	0	0	6.99363	48.0006	PSMC3;FAF1;GTF2H1;CLU;ATR
positive regulation of proteolysis involved in cellular protein catabolic process (GO:1903052)	3/31	0.00105584	0.0428594	0	0	16.7396	114.723	PSMC3;CLU;PTK2
protein stabilization (GO:0050821)	6/179	0.00112751	0.0432441	0	0	5.50914	37.3946	CCT3;TAF9;AAK1;NAA15;CCT7;CLU
meiotic sister chromatid cohesion (GO:0051177)	2/8	0.00114423	0.0432441	0	0	51.7292	350.363	HORMAD1;BUB1
cytoskeleton-dependent cytokinesis (GO:0061640)	4/72	0.00124596	0.0455192	0	0	9.24463	61.8267	CECR2;ANLN;ROCK1;STAMBP
nucleic acid phosphodiester bond hydrolysis (GO:0090305)	4/75	0.00145015	0.0501728	0	0	8.85267	57.8618	SPO11;DDX1;GTF2H1;HORMAD1
regulation of mitotic centrosome separation (GO:0046602)	2/9	0.0014649	0.0501728	0	0	44.3371	289.342	NEK2;KIF11
ncRNA metabolic process (GO:0034660)	3/37	0.00177402	0.0570966	0	0	13.7814	87.2982	PIWIL1;DDX4;TDRD12
regulation of attachment of spindle microtubules to kinetochore (GO:0051988)	2/10	0.00182334	0.0570966	0	0	38.793	244.671	RCC2;NEK2
positive regulation of establishment of protein localization to telomere (GO:1904851)	2/10	0.00182334	0.0570966	0	0	38.793	244.671	CCT3;CCT7
regulation of establishment of protein localization to telomere (GO:0070203)	2/11	0.00221906	0.067558	0	0	34.4809	210.702	CCT3;CCT7
ATP-dependent chromatin remodeling (GO:0043044)	3/42	0.00255988	0.0758278	0	0	12.0115	71.6822	CECR2;SMARCA5;ARID1A
positive regulation of protein localization to chromosome, telomeric region (GO:1904816)	2/12	0.00265156	0.0764766	0	0	31.0312	184.096	CCT3;CCT7
spermatid development (GO:0007286)	3/43	0.00273891	0.0769705	0	0	11.7106	69.095	PIWIL1;RSPH1;SYCP3
regulation of G2/M transition of mitotic cell cycle (GO:0010389)	5/149	0.00291302	0.0782031	0	0	5.47944	31.9921	USP47;PSMC3;RCC2;CUL1;NEK2
mRNA stabilization (GO:0048255)	3/44	0.00292548	0.0782031	0	0	11.4244	66.6535	DAZL;BOLL;PABPC1
nucleosome organization (GO:0034728)	4/94	0.00330986	0.0846632	0	0	6.97707	39.845	SETD2;SMARCA5;ARID1A;NAP1L4
spliceosomal complex assembly (GO:0000245)	3/46	0.00332164	0.0846632	0	0	10.892	62.1637	SETX;DDX1;LUC7L2
mitotic cytokinesis (GO:0000281)	3/49	0.00397487	0.0931583	0	0	10.1801	56.273	ANLN;ROCK1;STAMBP
clathrin coat assembly (GO:0048268)	2/15	0.00416493	0.0931583	0	0	23.8666	130.814	CLTC;EPS15
synaptonemal complex assembly (GO:0007130)	2/15	0.00416493	0.0931583	0	0	23.8666	130.814	SYCP2;HORMAD1
synaptonemal complex organization (GO:0070193)	2/15	0.00416493	0.0931583	0	0	23.8666	130.814	SYCP2;HORMAD1
positive regulation of telomerase RNA localization to Cajal body (GO:1904874)	2/15	0.00416493	0.0931583	0	0	23.8666	130.814	CCT3;CCT7
protein localization to chromosome, telomeric region (GO:0070198)	2/15	0.00416493	0.0931583	0	0	23.8666	130.814	BRCA2;ATR
signal transduction in response to DNA damage (GO:0042770)	3/52	0.00470106	0.0998991	0	0	9.55536	51.2164	STK33;USP10;ATR
regulation of amyloid-beta clearance (GO:1900221)	2/16	0.00473974	0.0998991	0	0	22.1607	118.599	ROCK1;CLU
Golgi to endosome transport (GO:0006895)	2/16	0.00473974	0.0998991	0	0	22.1607	118.599	VPS13C;EPS15
DNA-templated transcription, initiation (GO:0006352)	5/168	0.00485316	0.10036	0	0	4.83607	25.7672	TAF9;SMARCA5;GTF2H1;GTF2E2;TAF2
protein phosphorylation (GO:0006468)	9/496	0.0051554	0.104156	0	0	2.96039	15.5945	STK33;ROCK1;MKNK2;AAK1;NEK2;GTF2H1;HIPK1;PTK2;ATR
regulation of focal adhesion assembly (GO:0051893)	3/54	0.00522682	0.104156	0	0	9.17971	48.2298	ROCK1;RCC2;PTK2
negative regulation of amyloid-beta formation (GO:1902430)	2/17	0.00534895	0.104687	0	0	20.6823	108.186	ROCK1;CLU
3'-UTR-mediated mRNA stabilization (GO:0070935)	2/18	0.00599209	0.111051	0	0	19.3887	99.218	DAZL;BOLL
regulation of chromosome segregation (GO:0051983)	2/18	0.00599209	0.111051	0	0	19.3887	99.218	HORMAD1;BUB1
regulation of telomerase RNA localization to Cajal body (GO:1904872)	2/18	0.00599209	0.111051	0	0	19.3887	99.218	CCT3;CCT7
negative regulation of cell cycle G2/M phase transition (GO:1902750)	3/57	0.00607944	0.111051	0	0	8.66842	44.2336	USP47;PSMC3;CUL1
cytoplasmic translational initiation (GO:0002183)	2/19	0.00666869	0.116014	0	0	18.2472	91.4247	EIF5;EIF3I
positive regulation of establishment of protein localization (GO:1904951)	2/19	0.00666869	0.116014	0	0	18.2472	91.4247	CCT3;CCT7
negative regulation of amyloid precursor protein catabolic process (GO:1902992)	2/19	0.00666869	0.116014	0	0	18.2472	91.4247	ROCK1;CLU
cytosolic transport (GO:0016482)	4/116	0.00696813	0.119329	0	0	5.60034	27.8136	HOOK1;VPS13C;CLTC;EPS15
protein deubiquitination (GO:0016579)	6/267	0.00805864	0.130883	0	0	3.63534	17.526	OTUD4;USP47;PSMC3;USP10;STAMBP;BAP1
regulation of cell-substrate junction assembly (GO:0090109)	2/21	0.0081205	0.130883	0	0	16.3248	78.5774	ROCK1;PTK2
negative regulation of protein localization to cell periphery (GO:1904376)	2/21	0.0081205	0.130883	0	0	16.3248	78.5774	CLTC;PPFIA1
negative regulation of protein localization to plasma membrane (GO:1903077)	2/21	0.0081205	0.130883	0	0	16.3248	78.5774	CLTC;PPFIA1
positive regulation of DNA-templated transcription, initiation (GO:2000144)	2/22	0.0088948	0.136841	0	0	15.5078	73.2324	SETX;MED13
positive regulation of signal transduction by p53 class mediator (GO:1901798)	2/22	0.0088948	0.136841	0	0	15.5078	73.2324	EIF5A;ATR
positive regulation of translational initiation (GO:0045948)	2/22	0.0088948	0.136841	0	0	15.5078	73.2324	DAZL;BOLL
mRNA splicing, via spliceosome (GO:0000398)	6/274	0.00908863	0.136841	0	0	3.53912	16.6364	DDX1;PCBP2;DHX15;HNRNPR;RNPS1;PABPC1
negative regulation of G2/M transition of mitotic cell cycle (GO:0010972)	3/66	0.00911443	0.136841	0	0	7.4267	34.8899	USP47;PSMC3;CUL1
protein modification by small protein removal (GO:0070646)	6/276	0.00939947	0.139214	0	0	3.51254	16.3934	OTUD4;USP47;PSMC3;USP10;STAMBP;BAP1
positive regulation of transcription initiation from RNA polymerase II promoter (GO:0060261)	2/23	0.00970078	0.140757	0	0	14.7686	68.4606	MED13;PSMC3
microtubule cytoskeleton organization involved in mitosis (GO:1902850)	4/128	0.00978386	0.140757	0	0	5.0553	23.391	SETD2;RCC2;KIF11;BUB1
positive regulation of protein localization to nucleus (GO:1900182)	3/68	0.00988894	0.140757	0	0	7.19746	33.2259	CCT3;LARP7;CCT7
apoptotic nuclear changes (GO:0030262)	2/24	0.010538	0.146198	0	0	14.0966	64.1785	TOP2A;CECR2
protein K48-linked deubiquitination (GO:0071108)	2/24	0.010538	0.146198	0	0	14.0966	64.1785	OTUD4;BAP1
nucleic acid metabolic process (GO:0090304)	3/71	0.0111206	0.152352	0	0	6.87888	30.9478	DDX1;PCBP2;HNRNPR
negative regulation of cell junction assembly (GO:1901889)	2/25	0.011406	0.154333	0	0	13.483	60.3178	ROCK1;RCC2
regulation of hydrolase activity (GO:0051336)	3/73	0.0119887	0.158654	0	0	6.68166	29.5583	FGD6;RAPGEF6;PTK2
ribonucleoprotein complex assembly (GO:0022618)	4/136	0.0120201	0.158654	0	0	4.74699	20.9873	SETX;EIF5;DDX1;LUC7L2
negative regulation of intrinsic apoptotic signaling pathway in response to DNA damage (GO:1902230)	2/26	0.0123044	0.158654	0	0	12.9206	56.8221	TAF9;CLU
negative regulation of protein localization to membrane (GO:1905476)	2/26	0.0123044	0.158654	0	0	12.9206	56.8221	CLTC;PPFIA1
transcription initiation from RNA polymerase II promoter (GO:0006367)	4/140	0.0132514	0.168879	0	0	4.60644	19.9166	TAF9;GTF2H1;GTF2E2;TAF2
mRNA processing (GO:0006397)	6/300	0.0137442	0.173145	0	0	3.22186	13.8125	PCBP2;DHX15;HNRNPR;RNPS1;GTF2H1;PABPC1
protein-DNA complex assembly (GO:0065004)	4/143	0.0142258	0.177176	0	0	4.50634	19.1641	PSMC3;SMARCA5;GTF2H1;NAP1L4
recombinational repair (GO:0000725)	3/79	0.0148216	0.182522	0	0	6.1523	25.9115	REV3L;LIG3;BRCA2
homologous chromosome pairing at meiosis (GO:0007129)	2/29	0.0151776	0.182798	0	0	11.4832	48.091	SYCP2;HORMAD1
positive regulation of viral genome replication (GO:0045070)	2/29	0.0151776	0.182798	0	0	11.4832	48.091	TOP2A;PABPC1
mRNA splice site selection (GO:0006376)	2/30	0.0161932	0.192911	0	0	11.0725	45.6539	SETX;LUC7L2
transcription by RNA polymerase II (GO:0006366)	6/320	0.0183079	0.209028	0	0	3.01356	12.0555	SETX;SETD2;TAF9;GTF2H1;GTF2E2;TAF2
DNA damage checkpoint signaling (GO:0000077)	2/32	0.0183091	0.209028	0	0	10.3333	41.337	STK33;ATR
RNA biosynthetic process (GO:0032774)	2/32	0.0183091	0.209028	0	0	10.3333	41.337	SETX;SMARCA5
protein K63-linked deubiquitination (GO:0070536)	2/32	0.0183091	0.209028	0	0	10.3333	41.337	OTUD4;STAMBP
peptidyl-serine phosphorylation (GO:0018105)	4/156	0.0189683	0.212136	0	0	4.11821	16.3286	ROCK1;MKNK2;HIPK1;ATR
regulation of signal transduction by p53 class mediator (GO:1901796)	4/156	0.0189683	0.212136	0	0	4.11821	16.3286	TAF9;HIPK1;TAF2;ATR
post-Golgi vesicle-mediated transport (GO:0006892)	3/89	0.0203157	0.220648	0	0	5.43417	21.1735	VPS13C;CLTC;EPS15
regulation of amyloid-beta formation (GO:1902003)	2/34	0.0205348	0.220648	0	0	9.68652	37.6383	ROCK1;CLU
female gamete generation (GO:0007292)	2/34	0.0205348	0.220648	0	0	9.68652	37.6383	SPO11;HORMAD1
response to steroid hormone (GO:0048545)	2/34	0.0205348	0.220648	0	0	9.68652	37.6383	PAQR8;ATP1A1
membrane organization (GO:0061024)	5/242	0.0210369	0.223849	0	0	3.31359	12.7953	SUN1;CLTC;AAK1;TMCC1;EPS15
negative regulation of mitotic cell cycle phase transition (GO:1901991)	3/92	0.022154	0.233469	0	0	5.2502	20.0019	USP47;PSMC3;CUL1
regulation of apoptotic process (GO:0042981)	10/742	0.0230309	0.239205	0	0	2.17873	8.21583	SETX;TOP2A;USP47;DIABLO;FAF1;TAF9;RNPS1;NAA15;CLU;PTK2
hemopoiesis (GO:0030097)	3/94	0.0234284	0.239205	0	0	5.13429	19.2731	MKNK2;BMI1;HIPK1
mRNA metabolic process (GO:0016071)	3/95	0.0240803	0.239205	0	0	5.07823	18.9233	PCBP2;DHX15;HNRNPR
cellular protein-containing complex assembly (GO:0034622)	4/168	0.0241234	0.239205	0	0	3.81456	14.2076	ANLN;CLTC;CLU;EPS15
RNA splicing, via transesterification reactions with bulged adenosine as nucleophile (GO:0000377)	5/251	0.0241633	0.239205	0	0	3.19089	11.8794	PCBP2;DHX15;HNRNPR;RNPS1;PABPC1
peptidyl-serine modification (GO:0018209)	4/169	0.0245876	0.239205	0	0	3.79125	14.0485	ROCK1;MKNK2;HIPK1;ATR
double-strand break repair via homologous recombination (GO:0000724)	3/97	0.0254133	0.239205	0	0	4.96968	18.2511	REV3L;LIG3;BRCA2
regulation of exit from mitosis (GO:0007096)	2/39	0.0265596	0.239205	0	0	8.37542	30.3891	ANLN;NEK2
regulation of receptor-mediated endocytosis (GO:0048259)	2/39	0.0265596	0.239205	0	0	8.37542	30.3891	AAK1;CLU
replication fork processing (GO:0031297)	2/39	0.0265596	0.239205	0	0	8.37542	30.3891	BRCA2;ATR
positive regulation of translation (GO:0045727)	3/100	0.027486	0.239205	0	0	4.81524	17.3064	DAZL;EIF5A;BOLL
negative regulation of I-kappaB kinase/NF-kappaB signaling (GO:0043124)	2/40	0.0278404	0.239205	0	0	8.15461	29.2038	USP10;TRIM59
endosome organization (GO:0007032)	2/41	0.0291456	0.239205	0	0	7.94511	28.0896	HOOK1;TMCC1
epithelial cell migration (GO:0010631)	2/41	0.0291456	0.239205	0	0	7.94511	28.0896	ANLN;ROCK1
RNA processing (GO:0006396)	4/179	0.0295275	0.239205	0	0	3.57279	12.5849	SETX;DHX15;HNRNPR;RNPS1
chromatin remodeling (GO:0006338)	3/103	0.0296463	0.239205	0	0	4.67008	16.4313	CECR2;SMARCA5;ARID1A
cellular metal ion homeostasis (GO:0006875)	3/104	0.0303859	0.239205	0	0	4.62361	16.1539	NPTN;ATP1A1;ATP13A3
regulation of ubiquitin-dependent protein catabolic process (GO:2000058)	2/42	0.0304749	0.239205	0	0	7.74609	27.0405	CLU;PTK2
histone H3 acetylation (GO:0043966)	2/42	0.0304749	0.239205	0	0	7.74609	27.0405	TAF9;BRCA2
translesion synthesis (GO:0019985)	2/42	0.0304749	0.239205	0	0	7.74609	27.0405	USP10;REV3L
nucleotide-excision repair (GO:0006289)	3/105	0.0311351	0.239205	0	0	4.57805	15.8832	LIG3;GTF2H1;BRCA2
protein retention in Golgi apparatus (GO:0045053)	1/5	0.0320832	0.239205	0	0	38.5	132.418	VPS13C
protein side chain deglutamylation (GO:0035610)	1/5	0.0320832	0.239205	0	0	38.5	132.418	AGTPBP1
aggresome assembly (GO:0070842)	1/5	0.0320832	0.239205	0	0	38.5	132.418	TRIM37
apoptotic chromosome condensation (GO:0030263)	1/5	0.0320832	0.239205	0	0	38.5	132.418	TOP2A
C-terminal protein deglutamylation (GO:0035609)	1/5	0.0320832	0.239205	0	0	38.5	132.418	AGTPBP1
negative regulation of myosin-light-chain-phosphatase activity (GO:0035509)	1/5	0.0320832	0.239205	0	0	38.5	132.418	ROCK1
cerebellar Purkinje cell differentiation (GO:0021702)	1/5	0.0320832	0.239205	0	0	38.5	132.418	AGTPBP1
DNA ligation involved in DNA repair (GO:0051103)	1/5	0.0320832	0.239205	0	0	38.5	132.418	LIG3
endothelial cell apoptotic process (GO:0072577)	1/5	0.0320832	0.239205	0	0	38.5	132.418	HIPK1
positive regulation of attachment of spindle microtubules to kinetochore (GO:0051987)	1/5	0.0320832	0.239205	0	0	38.5	132.418	RCC2
establishment of protein localization to telomere (GO:0070200)	1/5	0.0320832	0.239205	0	0	38.5	132.418	BRCA2
ethanolamine-containing compound metabolic process (GO:0042439)	1/5	0.0320832	0.239205	0	0	38.5	132.418	GDPD1
regulation of snRNA transcription by RNA polymerase II (GO:1905380)	1/5	0.0320832	0.239205	0	0	38.5	132.418	LARP7
regulation of synaptic vesicle recycling (GO:1903421)	1/5	0.0320832	0.239205	0	0	38.5	132.418	ROCK1
positive regulation of DNA demethylation (GO:1901537)	1/5	0.0320832	0.239205	0	0	38.5	132.418	OTUD4
positive regulation of fibroblast growth factor receptor signaling pathway (GO:0045743)	1/5	0.0320832	0.239205	0	0	38.5	132.418	NPTN
positive regulation of intrinsic apoptotic signaling pathway by p53 class mediator (GO:1902255)	1/5	0.0320832	0.239205	0	0	38.5	132.418	EIF5A
positive regulation of macrophage proliferation (GO:0120041)	1/5	0.0320832	0.239205	0	0	38.5	132.418	PTK2
maintenance of animal organ identity (GO:0048496)	1/5	0.0320832	0.239205	0	0	38.5	132.418	IQCB1
meiotic sister chromatid segregation (GO:0045144)	1/5	0.0320832	0.239205	0	0	38.5	132.418	HORMAD1
mitochondrial DNA repair (GO:0043504)	1/5	0.0320832	0.239205	0	0	38.5	132.418	LIG3
N-acylethanolamine metabolic process (GO:0070291)	1/5	0.0320832	0.239205	0	0	38.5	132.418	GDPD1
positive regulation of mRNA catabolic process (GO:0061014)	2/44	0.0332042	0.240345	0	0	7.37649	25.1175	ROCK1;PABPC1
regulation of mitotic cell cycle phase transition (GO:1901990)	4/188	0.0344421	0.240345	0	0	3.39648	11.441	ANLN;PSMC3;CUL1;NEK2
positive regulation of RNA metabolic process (GO:0051254)	2/45	0.0346035	0.240345	0	0	7.20458	24.2348	SETX;HEATR1
DNA metabolic process (GO:0006259)	5/277	0.0348245	0.240345	0	0	2.88206	9.67632	TOP2A;UBE2T;LIG3;GTF2H1;ATR
regulation of GTPase activity (GO:0043087)	4/189	0.0350158	0.240345	0	0	3.37795	11.3227	FGD6;RCC2;RAPGEF6;PTK2
vesicle organization (GO:0016050)	2/46	0.0360254	0.240345	0	0	7.04048	23.3993	HOOK1;EPS15
protein localization to perinuclear region of cytoplasm (GO:1905719)	1/6	0.0383762	0.240345	0	0	30.7984	100.413	HOOK1
acetyl-CoA biosynthetic process from pyruvate (GO:0006086)	1/6	0.0383762	0.240345	0	0	30.7984	100.413	DLD
activation of cysteine-type endopeptidase activity involved in apoptotic process by cytochrome c (GO:0008635)	1/6	0.0383762	0.240345	0	0	30.7984	100.413	DIABLO
protein-DNA complex subunit organization (GO:0071824)	1/6	0.0383762	0.240345	0	0	30.7984	100.413	SETD2
aminophospholipid transport (GO:0015917)	1/6	0.0383762	0.240345	0	0	30.7984	100.413	ATP11B
regulation of DNA demethylation (GO:1901535)	1/6	0.0383762	0.240345	0	0	30.7984	100.413	OTUD4
regulation of hyaluronan biosynthetic process (GO:1900125)	1/6	0.0383762	0.240345	0	0	30.7984	100.413	CLTC
centromeric sister chromatid cohesion (GO:0070601)	1/6	0.0383762	0.240345	0	0	30.7984	100.413	BUB1
regulation of interleukin-1-mediated signaling pathway (GO:2000659)	1/6	0.0383762	0.240345	0	0	30.7984	100.413	OTUD4
regulation of macrophage proliferation (GO:0120040)	1/6	0.0383762	0.240345	0	0	30.7984	100.413	PTK2
regulation of mRNA export from nucleus (GO:0010793)	1/6	0.0383762	0.240345	0	0	30.7984	100.413	SETD2
regulation of ribonucleoprotein complex localization (GO:2000197)	1/6	0.0383762	0.240345	0	0	30.7984	100.413	SETD2
regulation of translational elongation (GO:0006448)	1/6	0.0383762	0.240345	0	0	30.7984	100.413	EIF5A
response to angiotensin (GO:1990776)	1/6	0.0383762	0.240345	0	0	30.7984	100.413	ROCK1
histone H3-K36 methylation (GO:0010452)	1/6	0.0383762	0.240345	0	0	30.7984	100.413	SETD2
inclusion body assembly (GO:0070841)	1/6	0.0383762	0.240345	0	0	30.7984	100.413	TRIM37
SCF complex assembly (GO:0010265)	1/6	0.0383762	0.240345	0	0	30.7984	100.413	CUL1
positive regulation of tau-protein kinase activity (GO:1902949)	1/6	0.0383762	0.240345	0	0	30.7984	100.413	CLU
type B pancreatic cell proliferation (GO:0044342)	1/6	0.0383762	0.240345	0	0	30.7984	100.413	BTBD10
protein K27-linked ubiquitination (GO:0044314)	1/6	0.0383762	0.240345	0	0	30.7984	100.413	UBE2T
protein K29-linked ubiquitination (GO:0035519)	1/6	0.0383762	0.240345	0	0	30.7984	100.413	UBE2T
N-terminal peptidyl-methionine acetylation (GO:0017196)	1/6	0.0383762	0.240345	0	0	30.7984	100.413	NAA15
base-excision repair (GO:0006284)	2/48	0.0389357	0.242102	0	0	6.7337	21.8565	USP47;LIG3
positive regulation of programmed cell death (GO:0043068)	5/286	0.0390986	0.242102	0	0	2.78847	9.03929	TOP2A;DIABLO;FAF1;RNPS1;CLU
iron ion transport (GO:0006826)	2/50	0.0419323	0.247035	0	0	6.45247	20.4653	CLTC;IREB2
DNA duplex unwinding (GO:0032508)	2/51	0.0434622	0.247035	0	0	6.32047	19.8201	DDX1;GTF2H1
regulation of substrate adhesion-dependent cell spreading (GO:1900024)	2/51	0.0434622	0.247035	0	0	6.32047	19.8201	RCC2;PTK2
positive regulation of transcription, DNA-templated (GO:0045893)	13/1183	0.0441726	0.247035	0	0	1.77588	5.54012	EIF5A;PCGF5;TAF9;HEATR1;SMARCA5;GTF2H1;BRCA2;ARID1A;SETX;MED13;PSMC3;NAA15;GLYR1
adenylate cyclase-activating dopamine receptor signaling pathway (GO:0007191)	1/7	0.0446286	0.247035	0	0	25.6641	79.7994	GNAS
negative regulation of centriole replication (GO:0046600)	1/7	0.0446286	0.247035	0	0	25.6641	79.7994	TRIM37
receptor-mediated endocytosis of virus by host cell (GO:0019065)	1/7	0.0446286	0.247035	0	0	25.6641	79.7994	EPS15
negative regulation of meiotic nuclear division (GO:0045835)	1/7	0.0446286	0.247035	0	0	25.6641	79.7994	HORMAD1
negative regulation of membrane protein ectodomain proteolysis (GO:0051045)	1/7	0.0446286	0.247035	0	0	25.6641	79.7994	ROCK1
neuron projection arborization (GO:0140058)	1/7	0.0446286	0.247035	0	0	25.6641	79.7994	ROCK1
definitive hemopoiesis (GO:0060216)	1/7	0.0446286	0.247035	0	0	25.6641	79.7994	HIPK1
detection of muscle stretch (GO:0035995)	1/7	0.0446286	0.247035	0	0	25.6641	79.7994	PTK2
regulation of myosin-light-chain-phosphatase activity (GO:0035507)	1/7	0.0446286	0.247035	0	0	25.6641	79.7994	ROCK1
photoreceptor cell differentiation (GO:0046530)	1/7	0.0446286	0.247035	0	0	25.6641	79.7994	AGTPBP1
regulation of protein deubiquitination (GO:0090085)	1/7	0.0446286	0.247035	0	0	25.6641	79.7994	OTUD4
positive regulation of amyloid-beta clearance (GO:1900223)	1/7	0.0446286	0.247035	0	0	25.6641	79.7994	ROCK1
ganglioside catabolic process (GO:0006689)	1/7	0.0446286	0.247035	0	0	25.6641	79.7994	GM2A
positive regulation of RNA polymerase II transcription preinitiation complex assembly (GO:0045899)	1/7	0.0446286	0.247035	0	0	25.6641	79.7994	PSMC3
membrane fission (GO:0090148)	1/7	0.0446286	0.247035	0	0	25.6641	79.7994	TMCC1
mitochondrial DNA metabolic process (GO:0032042)	1/7	0.0446286	0.247035	0	0	25.6641	79.7994	LIG3
protein localization to cytoplasmic stress granule (GO:1903608)	1/7	0.0446286	0.247035	0	0	25.6641	79.7994	DDX1
negative regulation of protein metabolic process (GO:0051248)	2/52	0.0450126	0.247909	0	0	6.19375	19.2057	ROCK1;CLU
regulation of DNA replication (GO:0006275)	2/53	0.0465833	0.255277	0	0	6.072	18.6199	FAF1;ATR
mitotic cell cycle phase transition (GO:0044772)	4/209	0.0476571	0.258817	0	0	3.0453	9.26904	CUL1;SPDYA;NEK2;TAF2
MAPK cascade (GO:0000165)	5/303	0.0480139	0.258817	0	0	2.62711	7.97661	SETX;PSMC3;CUL1;RALGDS;PTK2
regulation of phosphorylation (GO:0042325)	3/125	0.048123	0.258817	0	0	3.82367	11.601	ROCK1;BTBD10;PTK2
cytoplasmic microtubule organization (GO:0031122)	2/54	0.048174	0.258817	0	0	5.95493	18.0609	HOOK1;SLAIN2
interstrand cross-link repair (GO:0036297)	2/55	0.0497842	0.259169	0	0	5.84228	17.5272	UBE2T;ATR
negative regulation of chromosome organization (GO:2001251)	1/8	0.0508407	0.259169	0	0	21.9967	65.5294	TOP2A
box C/D snoRNP assembly (GO:0000492)	1/8	0.0508407	0.259169	0	0	21.9967	65.5294	TAF9
negative regulation of nitrogen compound metabolic process (GO:0051172)	1/8	0.0508407	0.259169	0	0	21.9967	65.5294	CLTC
regulation of intrinsic apoptotic signaling pathway by p53 class mediator (GO:1902253)	1/8	0.0508407	0.259169	0	0	21.9967	65.5294	EIF5A
cytoplasmic sequestering of NF-kappaB (GO:0007253)	1/8	0.0508407	0.259169	0	0	21.9967	65.5294	FAF1
regulation of protein localization to chromatin (GO:1905634)	1/8	0.0508407	0.259169	0	0	21.9967	65.5294	SETD2
positive regulation of chromosome segregation (GO:0051984)	1/8	0.0508407	0.259169	0	0	21.9967	65.5294	RCC2
positive regulation of fibroblast migration (GO:0010763)	1/8	0.0508407	0.259169	0	0	21.9967	65.5294	PTK2
protein deglutamylation (GO:0035608)	1/8	0.0508407	0.259169	0	0	21.9967	65.5294	AGTPBP1
myoblast migration (GO:0051451)	1/8	0.0508407	0.259169	0	0	21.9967	65.5294	ROCK1
positive regulation of apoptotic process (GO:0043065)	5/310	0.0520081	0.263893	0	0	2.5659	7.58572	TOP2A;DIABLO;FAF1;RNPS1;CLU
G2/M transition of mitotic cell cycle (GO:0000086)	3/130	0.0529521	0.266772	0	0	3.67221	10.7903	CUL1;NEK2;TAF2
positive regulation of gene expression, epigenetic (GO:0045815)	2/57	0.0530623	0.266772	0	0	5.62926	16.5291	SMARCA5;ARID1A
cell cycle G2/M phase transition (GO:0044839)	3/131	0.053945	0.26818	0	0	3.64333	10.6378	CUL1;NEK2;TAF2
protein polyubiquitination (GO:0000209)	5/314	0.0543755	0.26818	0	0	2.53217	7.37327	WSB1;HECTD2;PSMC3;UBE2T;CUL1
cellular iron ion homeostasis (GO:0006879)	2/58	0.0547295	0.26818	0	0	5.52846	16.0621	IREB2;CUL1
nucleosome assembly (GO:0006334)	2/58	0.0547295	0.26818	0	0	5.52846	16.0621	SMARCA5;NAP1L4
RNA metabolic process (GO:0016070)	3/133	0.0559577	0.26818	0	0	3.58692	10.3417	SETX;PCBP2;HNRNPR
organelle organization (GO:0006996)	6/420	0.0565846	0.26818	0	0	2.27396	6.53086	CECR2;AGTPBP1;FGD6;VPS13C;TMCC1;EPS15
negative regulation of biomineralization (GO:0110150)	1/9	0.0570127	0.26818	0	0	19.2461	55.1302	ROCK1
regulation of endothelial cell development (GO:1901550)	1/9	0.0570127	0.26818	0	0	19.2461	55.1302	ROCK1
regulation of mammary gland epithelial cell proliferation (GO:0033599)	1/9	0.0570127	0.26818	0	0	19.2461	55.1302	BRCA2
DNA topological change (GO:0006265)	1/9	0.0570127	0.26818	0	0	19.2461	55.1302	TOP2A
phosphorylation of RNA polymerase II C-terminal domain (GO:0070816)	1/9	0.0570127	0.26818	0	0	19.2461	55.1302	GTF2H1
epithelial cell apoptotic process (GO:1904019)	1/9	0.0570127	0.26818	0	0	19.2461	55.1302	HIPK1
response to misfolded protein (GO:0051788)	1/9	0.0570127	0.26818	0	0	19.2461	55.1302	CLU
response to type I interferon (GO:0034340)	1/9	0.0570127	0.26818	0	0	19.2461	55.1302	SETD2
protein K6-linked ubiquitination (GO:0085020)	1/9	0.0570127	0.26818	0	0	19.2461	55.1302	UBE2T
peptidyl-threonine phosphorylation (GO:0018107)	2/60	0.0581186	0.271055	0	0	5.33728	15.186	ROCK1;HIPK1
response to organic cyclic compound (GO:0014070)	2/60	0.0581186	0.271055	0	0	5.33728	15.186	PAQR8;STRN3
regulation of DNA-templated transcription, initiation (GO:2000142)	2/61	0.05984	0.275456	0	0	5.24656	14.7747	SETX;MED13
negative regulation of response to stimulus (GO:0048585)	2/61	0.05984	0.275456	0	0	5.24656	14.7747	VPS13C;CLU
iron ion homeostasis (GO:0055072)	2/61	0.05984	0.275456	0	0	5.24656	14.7747	IREB2;CUL1
negative regulation of phosphatidylinositol 3-kinase signaling (GO:0014067)	1/10	0.0631449	0.275456	0	0	17.1068	47.2545	STAMBP
regulation of RNA polymerase II transcription preinitiation complex assembly (GO:0045898)	1/10	0.0631449	0.275456	0	0	17.1068	47.2545	PSMC3
formation of translation preinitiation complex (GO:0001731)	1/10	0.0631449	0.275456	0	0	17.1068	47.2545	EIF5
regulation of tau-protein kinase activity (GO:1902947)	1/10	0.0631449	0.275456	0	0	17.1068	47.2545	CLU
glycosphingolipid catabolic process (GO:0046479)	1/10	0.0631449	0.275456	0	0	17.1068	47.2545	GM2A
serine family amino acid catabolic process (GO:0009071)	1/10	0.0631449	0.275456	0	0	17.1068	47.2545	DLD
small nucleolar ribonucleoprotein complex assembly (GO:0000491)	1/10	0.0631449	0.275456	0	0	17.1068	47.2545	TAF9
low-density lipoprotein particle receptor catabolic process (GO:0032802)	1/10	0.0631449	0.275456	0	0	17.1068	47.2545	CLTC
low-density lipoprotein receptor particle metabolic process (GO:0032799)	1/10	0.0631449	0.275456	0	0	17.1068	47.2545	CLTC
positive regulation of rRNA processing (GO:2000234)	1/10	0.0631449	0.275456	0	0	17.1068	47.2545	HEATR1
positive regulation of tissue remodeling (GO:0034105)	1/10	0.0631449	0.275456	0	0	17.1068	47.2545	ROCK1
muscle cell migration (GO:0014812)	1/10	0.0631449	0.275456	0	0	17.1068	47.2545	ROCK1
myelin maintenance (GO:0043217)	1/10	0.0631449	0.275456	0	0	17.1068	47.2545	CLU
cell cycle G1/S phase transition (GO:0044843)	2/63	0.0633348	0.275456	0	0	5.07403	14.0009	CUL1;SPDYA
negative regulation of cell cycle process (GO:0010948)	2/64	0.0651076	0.275772	0	0	4.99194	13.6365	NEK2;BMI1
Ras protein signal transduction (GO:0007265)	3/142	0.065449	0.275772	0	0	3.35314	9.14229	ROCK1;RALGDS;RAPGEF6
chromatin organization (GO:0006325)	3/142	0.065449	0.275772	0	0	3.35314	9.14229	SETD2;SMARCA5;ARID1A
regulation of cell-matrix adhesion (GO:0001952)	2/65	0.066897	0.275772	0	0	4.91245	13.2862	ROCK1;PTK2
regulation of cellular catabolic process (GO:0031329)	2/65	0.066897	0.275772	0	0	4.91245	13.2862	ROCK1;USP10
protein autoubiquitination (GO:0051865)	2/65	0.066897	0.275772	0	0	4.91245	13.2862	UBE2T;TRIM37
positive regulation of cell death (GO:0010942)	2/66	0.0687028	0.275772	0	0	4.83545	12.9492	FAF1;CLU
negative regulation of centrosome duplication (GO:0010826)	1/11	0.0692375	0.275772	0	0	15.3953	41.1089	TRIM37
negative regulation of defense response to virus (GO:0050687)	1/11	0.0692375	0.275772	0	0	15.3953	41.1089	PCBP2
negative regulation of intracellular estrogen receptor signaling pathway (GO:0033147)	1/11	0.0692375	0.275772	0	0	15.3953	41.1089	STRN3
cardiac muscle cell membrane repolarization (GO:0099622)	1/11	0.0692375	0.275772	0	0	15.3953	41.1089	ATP1A1
regulation of gene expression by genetic imprinting (GO:0006349)	1/11	0.0692375	0.275772	0	0	15.3953	41.1089	PCGF5
central nervous system myelination (GO:0022010)	1/11	0.0692375	0.275772	0	0	15.3953	41.1089	CLU
chromatin-mediated maintenance of transcription (GO:0048096)	1/11	0.0692375	0.275772	0	0	15.3953	41.1089	ARID1A
regulation of long-term neuronal synaptic plasticity (GO:0048169)	1/11	0.0692375	0.275772	0	0	15.3953	41.1089	NPTN
peptidyl-lysine monomethylation (GO:0018026)	1/11	0.0692375	0.275772	0	0	15.3953	41.1089	SETD2
establishment of endothelial intestinal barrier (GO:0090557)	1/11	0.0692375	0.275772	0	0	15.3953	41.1089	RAPGEF6
signal peptide processing (GO:0006465)	1/11	0.0692375	0.275772	0	0	15.3953	41.1089	SPCS1
V(D)J recombination (GO:0033151)	1/11	0.0692375	0.275772	0	0	15.3953	41.1089	LIG3
regulation of mRNA stability (GO:0043488)	3/146	0.0698901	0.275772	0	0	3.25869	8.67081	ROCK1;PSMC3;PABPC1
peptidyl-threonine modification (GO:0018210)	2/67	0.0705245	0.275772	0	0	4.76082	12.6247	ROCK1;HIPK1
transcription elongation from RNA polymerase II promoter (GO:0006368)	2/67	0.0705245	0.275772	0	0	4.76082	12.6247	SETD2;GTF2H1
vascular endothelial growth factor receptor signaling pathway (GO:0048010)	2/67	0.0705245	0.275772	0	0	4.76082	12.6247	ROCK1;PTK2
DNA-templated transcription, elongation (GO:0006354)	2/69	0.0742148	0.275772	0	0	4.61824	12.0111	SETD2;GTF2H1
regulation of amyloid precursor protein catabolic process (GO:1902991)	1/12	0.0752907	0.275772	0	0	13.9951	36.1968	ROCK1
C-terminal protein amino acid modification (GO:0018410)	1/12	0.0752907	0.275772	0	0	13.9951	36.1968	AGTPBP1
cell cycle checkpoint signaling (GO:0000075)	1/12	0.0752907	0.275772	0	0	13.9951	36.1968	BUB1
cell differentiation in hindbrain (GO:0021533)	1/12	0.0752907	0.275772	0	0	13.9951	36.1968	AGTPBP1
cellular response to growth hormone stimulus (GO:0071378)	1/12	0.0752907	0.275772	0	0	13.9951	36.1968	PTK2
regulation of flagellated sperm motility (GO:1901317)	1/12	0.0752907	0.275772	0	0	13.9951	36.1968	TEX101
negative regulation of transcription elongation from RNA polymerase II promoter (GO:0034244)	1/12	0.0752907	0.275772	0	0	13.9951	36.1968	LARP7
peptidyl-methionine modification (GO:0018206)	1/12	0.0752907	0.275772	0	0	13.9951	36.1968	NAA15
regulation of nucleobase-containing compound metabolic process (GO:0019219)	1/12	0.0752907	0.275772	0	0	13.9951	36.1968	PCBP2
dosage compensation by inactivation of X chromosome (GO:0009048)	1/12	0.0752907	0.275772	0	0	13.9951	36.1968	PCGF5
regulation of RNA export from nucleus (GO:0046831)	1/12	0.0752907	0.275772	0	0	13.9951	36.1968	SETD2
regulation of sister chromatid cohesion (GO:0007063)	1/12	0.0752907	0.275772	0	0	13.9951	36.1968	BUB1
eye photoreceptor cell differentiation (GO:0001754)	1/12	0.0752907	0.275772	0	0	13.9951	36.1968	AGTPBP1
glycine metabolic process (GO:0006544)	1/12	0.0752907	0.275772	0	0	13.9951	36.1968	DLD
replicative senescence (GO:0090399)	1/12	0.0752907	0.275772	0	0	13.9951	36.1968	ATR
positive regulation of leukocyte proliferation (GO:0070665)	1/12	0.0752907	0.275772	0	0	13.9951	36.1968	PTK2
intrinsic apoptotic signaling pathway in response to oxidative stress (GO:0008631)	1/12	0.0752907	0.275772	0	0	13.9951	36.1968	DIABLO
sno(s)RNA 3'-end processing (GO:0031126)	1/12	0.0752907	0.275772	0	0	13.9951	36.1968	LARP7
lysine catabolic process (GO:0006554)	1/12	0.0752907	0.275772	0	0	13.9951	36.1968	DLD
lysine metabolic process (GO:0006553)	1/12	0.0752907	0.275772	0	0	13.9951	36.1968	DLD
tricarboxylic acid metabolic process (GO:0072350)	1/12	0.0752907	0.275772	0	0	13.9951	36.1968	IREB2
negative regulation by host of viral process (GO:0044793)	1/12	0.0752907	0.275772	0	0	13.9951	36.1968	PSMC3
negative regulation of amyloid fibril formation (GO:1905907)	1/12	0.0752907	0.275772	0	0	13.9951	36.1968	CLU
cellular response to light stimulus (GO:0071482)	2/70	0.0760829	0.275772	0	0	4.55009	11.7207	USP47;ATR
DNA-templated transcription, termination (GO:0006353)	2/70	0.0760829	0.275772	0	0	4.55009	11.7207	SETX;GTF2H1
snRNA transcription by RNA polymerase II (GO:0042795)	2/70	0.0760829	0.275772	0	0	4.55009	11.7207	TAF9;GTF2E2
histone acetylation (GO:0016573)	2/71	0.0779658	0.275772	0	0	4.48392	11.4407	TAF9;BRCA2
snRNA transcription (GO:0009301)	2/71	0.0779658	0.275772	0	0	4.48392	11.4407	TAF9;GTF2E2
positive regulation of protein kinase activity (GO:0045860)	3/154	0.0791682	0.275772	0	0	3.08479	7.82358	SPDYA;CLU;PTK2
extrinsic apoptotic signaling pathway (GO:0097191)	2/72	0.0798634	0.275772	0	0	4.41964	11.1704	DIABLO;HIPK1
cellular response to interleukin-1 (GO:0071347)	3/155	0.0803642	0.275772	0	0	3.06434	7.72577	PSMC3;USP10;CUL1
negative regulation of cell morphogenesis involved in differentiation (GO:0010771)	1/13	0.0813049	0.275772	0	0	12.8282	32.1929	RCC2
negative regulation of DNA-dependent DNA replication (GO:2000104)	1/13	0.0813049	0.275772	0	0	12.8282	32.1929	LIG3
regulation of actomyosin structure organization (GO:0110020)	1/13	0.0813049	0.275772	0	0	12.8282	32.1929	ROCK1
negative regulation of intrinsic apoptotic signaling pathway in response to DNA damage by p53 class mediator (GO:1902166)	1/13	0.0813049	0.275772	0	0	12.8282	32.1929	TAF9
negative regulation of macromolecule biosynthetic process (GO:0010558)	1/13	0.0813049	0.275772	0	0	12.8282	32.1929	CLTC
cellular potassium ion homeostasis (GO:0030007)	1/13	0.0813049	0.275772	0	0	12.8282	32.1929	ATP1A1
negative regulation of substrate adhesion-dependent cell spreading (GO:1900025)	1/13	0.0813049	0.275772	0	0	12.8282	32.1929	RCC2
chromatin organization involved in regulation of transcription (GO:0034401)	1/13	0.0813049	0.275772	0	0	12.8282	32.1929	ARID1A
establishment of protein localization to chromosome (GO:0070199)	1/13	0.0813049	0.275772	0	0	12.8282	32.1929	BRCA2
regulation of tube diameter (GO:0035296)	1/13	0.0813049	0.275772	0	0	12.8282	32.1929	ROCK1
relaxation of cardiac muscle (GO:0055119)	1/13	0.0813049	0.275772	0	0	12.8282	32.1929	ATP1A1
positive regulation of nuclear-transcribed mRNA poly(A) tail shortening (GO:0060213)	1/13	0.0813049	0.275772	0	0	12.8282	32.1929	PABPC1
sodium ion export across plasma membrane (GO:0036376)	1/13	0.0813049	0.275772	0	0	12.8282	32.1929	ATP1A1
vascular process in circulatory system (GO:0003018)	1/13	0.0813049	0.275772	0	0	12.8282	32.1929	ROCK1
mitotic DNA integrity checkpoint signaling (GO:0044774)	1/13	0.0813049	0.275772	0	0	12.8282	32.1929	STK33
negative regulation by host of viral transcription (GO:0043922)	1/13	0.0813049	0.275772	0	0	12.8282	32.1929	PSMC3
chromatin assembly (GO:0031497)	2/73	0.0817754	0.275772	0	0	4.35717	10.9094	SMARCA5;NAP1L4
transcription-coupled nucleotide-excision repair (GO:0006283)	2/73	0.0817754	0.275772	0	0	4.35717	10.9094	LIG3;GTF2H1
mitotic spindle organization (GO:0007052)	3/157	0.0827797	0.278302	0	0	3.02424	7.5351	RCC2;KIF11;BUB1
NIK/NF-kappaB signaling (GO:0038061)	2/74	0.0837015	0.27889	0	0	4.29644	10.6573	PSMC3;CUL1
regulation of stress fiber assembly (GO:0051492)	2/74	0.0837015	0.27889	0	0	4.29644	10.6573	ROCK1;PPFIA1
integrin-mediated signaling pathway (GO:0007229)	2/75	0.0856414	0.27889	0	0	4.23737	10.4137	RCC2;PTK2
negative regulation of DNA-templated transcription, elongation (GO:0032785)	1/14	0.0872803	0.27889	0	0	11.8408	28.8753	LARP7
negative regulation of mRNA splicing, via spliceosome (GO:0048025)	1/14	0.0872803	0.27889	0	0	11.8408	28.8753	RNPS1
negative regulation of viral transcription (GO:0032897)	1/14	0.0872803	0.27889	0	0	11.8408	28.8753	LARP7
regulation of intrinsic apoptotic signaling pathway in response to DNA damage by p53 class mediator (GO:1902165)	1/14	0.0872803	0.27889	0	0	11.8408	28.8753	TAF9
cytoplasmic sequestering of transcription factor (GO:0042994)	1/14	0.0872803	0.27889	0	0	11.8408	28.8753	FAF1
regulation of response to endoplasmic reticulum stress (GO:1905897)	1/14	0.0872803	0.27889	0	0	11.8408	28.8753	CLU
relaxation of muscle (GO:0090075)	1/14	0.0872803	0.27889	0	0	11.8408	28.8753	ATP1A1
positive regulation of macrophage chemotaxis (GO:0010759)	1/14	0.0872803	0.27889	0	0	11.8408	28.8753	PTK2
smooth muscle contraction (GO:0006939)	1/14	0.0872803	0.27889	0	0	11.8408	28.8753	ROCK1
positive regulation of protein-containing complex disassembly (GO:0043243)	1/14	0.0872803	0.27889	0	0	11.8408	28.8753	SETX
membrane repolarization during action potential (GO:0086011)	1/14	0.0872803	0.27889	0	0	11.8408	28.8753	ATP1A1
microvillus organization (GO:0032528)	1/14	0.0872803	0.27889	0	0	11.8408	28.8753	RAPGEF6
N-terminal protein amino acid modification (GO:0031365)	1/14	0.0872803	0.27889	0	0	11.8408	28.8753	NAA15
protein localization to kinetochore (GO:0034501)	1/14	0.0872803	0.27889	0	0	11.8408	28.8753	RCC2
regulation of RNA splicing (GO:0043484)	2/76	0.0875949	0.279081	0	0	4.1799	10.1782	SETX;LARP7
cellular response to UV (GO:0034644)	2/77	0.0895617	0.280092	0	0	4.12396	9.9504	USP47;ATR
positive regulation of tumor necrosis factor production (GO:0032760)	2/77	0.0895617	0.280092	0	0	4.12396	9.9504	C1QTNF4;CLU
androgen receptor signaling pathway (GO:0030521)	1/15	0.0932172	0.280092	0	0	10.9945	26.0879	ARID1A
regulation of amyloid fibril formation (GO:1905906)	1/15	0.0932172	0.280092	0	0	10.9945	26.0879	CLU
negative regulation of mRNA processing (GO:0050686)	1/15	0.0932172	0.280092	0	0	10.9945	26.0879	RNPS1
regulation of clathrin-dependent endocytosis (GO:2000369)	1/15	0.0932172	0.280092	0	0	10.9945	26.0879	AAK1
cellular response to arsenic-containing substance (GO:0071243)	1/15	0.0932172	0.280092	0	0	10.9945	26.0879	MKNK2
cellular sodium ion homeostasis (GO:0006883)	1/15	0.0932172	0.280092	0	0	10.9945	26.0879	ATP1A1
nucleosome positioning (GO:0016584)	1/15	0.0932172	0.280092	0	0	10.9945	26.0879	SMARCA5
regulation of nuclear-transcribed mRNA catabolic process, deadenylation-dependent decay (GO:1900151)	1/15	0.0932172	0.280092	0	0	10.9945	26.0879	PABPC1
regulation of nuclear-transcribed mRNA poly(A) tail shortening (GO:0060211)	1/15	0.0932172	0.280092	0	0	10.9945	26.0879	PABPC1
placenta development (GO:0001890)	1/15	0.0932172	0.280092	0	0	10.9945	26.0879	PTK2
positive regulation of DNA damage response, signal transduction by p53 class mediator (GO:0043517)	1/15	0.0932172	0.280092	0	0	10.9945	26.0879	ATR
response to muscle stretch (GO:0035994)	1/15	0.0932172	0.280092	0	0	10.9945	26.0879	PTK2
positive regulation of nuclear-transcribed mRNA catabolic process, deadenylation-dependent decay (GO:1900153)	1/15	0.0932172	0.280092	0	0	10.9945	26.0879	PABPC1
positive regulation of response to cytokine stimulus (GO:0060760)	1/15	0.0932172	0.280092	0	0	10.9945	26.0879	TAF9
membrane repolarization during cardiac muscle cell action potential (GO:0086013)	1/15	0.0932172	0.280092	0	0	10.9945	26.0879	ATP1A1
microvillus assembly (GO:0030033)	1/15	0.0932172	0.280092	0	0	10.9945	26.0879	RAPGEF6
tRNA splicing, via endonucleolytic cleavage and ligation (GO:0006388)	1/15	0.0932172	0.280092	0	0	10.9945	26.0879	DDX1
negative regulation of NF-kappaB transcription factor activity (GO:0032088)	2/79	0.0935343	0.280092	0	0	4.01644	9.51665	FAF1;TRIM37
positive regulation of ubiquitin-dependent protein catabolic process (GO:2000060)	2/79	0.0935343	0.280092	0	0	4.01644	9.51665	CLU;PTK2
mRNA 3'-end processing (GO:0031124)	2/79	0.0935343	0.280092	0	0	4.01644	9.51665	RNPS1;PABPC1
regulation of protein localization to plasma membrane (GO:1903076)	2/80	0.0955397	0.280585	0	0	3.96474	9.31007	CLTC;PPFIA1
positive regulation of tumor necrosis factor superfamily cytokine production (GO:1903557)	2/81	0.0975573	0.280585	0	0	3.91436	9.10995	C1QTNF4;CLU
negative regulation of anoikis (GO:2000811)	1/16	0.0991157	0.280585	0	0	10.261	23.7179	PTK2
negative regulation of cell-substrate junction organization (GO:0150118)	1/16	0.0991157	0.280585	0	0	10.261	23.7179	RCC2
negative regulation of DNA replication (GO:0008156)	1/16	0.0991157	0.280585	0	0	10.261	23.7179	ATR
apoptotic DNA fragmentation (GO:0006309)	1/16	0.0991157	0.280585	0	0	10.261	23.7179	CECR2
negative regulation of focal adhesion assembly (GO:0051895)	1/16	0.0991157	0.280585	0	0	10.261	23.7179	RCC2
regulation of defense response to virus (GO:0050688)	1/16	0.0991157	0.280585	0	0	10.261	23.7179	PCBP2
regulation of establishment of cell polarity (GO:2000114)	1/16	0.0991157	0.280585	0	0	10.261	23.7179	ROCK1
negative regulation of release of cytochrome c from mitochondria (GO:0090201)	1/16	0.0991157	0.280585	0	0	10.261	23.7179	CLU
ceramide catabolic process (GO:0046514)	1/16	0.0991157	0.280585	0	0	10.261	23.7179	GM2A
regulation of intrinsic apoptotic signaling pathway in response to DNA damage (GO:1902229)	1/16	0.0991157	0.280585	0	0	10.261	23.7179	CLU
dendrite self-avoidance (GO:0070593)	1/16	0.0991157	0.280585	0	0	10.261	23.7179	NPTN
oogenesis (GO:0048477)	1/16	0.0991157	0.280585	0	0	10.261	23.7179	HORMAD1
regulation of rRNA processing (GO:2000232)	1/16	0.0991157	0.280585	0	0	10.261	23.7179	HEATR1
filopodium assembly (GO:0046847)	1/16	0.0991157	0.280585	0	0	10.261	23.7179	FGD6
resolution of meiotic recombination intermediates (GO:0000712)	1/16	0.0991157	0.280585	0	0	10.261	23.7179	TOP2A
RNA splicing, via endonucleolytic cleavage and ligation (GO:0000394)	1/16	0.0991157	0.280585	0	0	10.261	23.7179	DDX1
membrane repolarization (GO:0086009)	1/16	0.0991157	0.280585	0	0	10.261	23.7179	ATP1A1
N-terminal protein amino acid acetylation (GO:0006474)	1/16	0.0991157	0.280585	0	0	10.261	23.7179	NAA15
regulation of cyclin-dependent protein serine/threonine kinase activity (GO:0000079)	2/82	0.099587	0.280585	0	0	3.86523	8.91603	SPDYA;GTF2H1
regulation of gene expression, epigenetic (GO:0040029)	2/82	0.099587	0.280585	0	0	3.86523	8.91603	SMARCA5;BMI1
ephrin receptor signaling pathway (GO:0048013)	2/82	0.099587	0.280585	0	0	3.86523	8.91603	ROCK1;PTK2
negative regulation of programmed cell death (GO:0043069)	5/381	0.103106	0.284392	0	0	2.07383	4.71174	SETX;USP47;TAF9;NAA15;PTK2
spindle assembly (GO:0051225)	2/84	0.103682	0.284392	0	0	3.77058	8.54575	NEK2;KIF11
negative regulation of intrinsic apoptotic signaling pathway by p53 class mediator (GO:1902254)	1/17	0.104976	0.284392	0	0	9.61919	21.6819	TAF9
cell communication by electrical coupling involved in cardiac conduction (GO:0086064)	1/17	0.104976	0.284392	0	0	9.61919	21.6819	ATP1A1
regulation of establishment of endothelial barrier (GO:1903140)	1/17	0.104976	0.284392	0	0	9.61919	21.6819	ROCK1
cellular response to gamma radiation (GO:0071480)	1/17	0.104976	0.284392	0	0	9.61919	21.6819	ATR
establishment of protein localization to endoplasmic reticulum (GO:0072599)	1/17	0.104976	0.284392	0	0	9.61919	21.6819	SPCS1
positive regulation of cyclin-dependent protein serine/threonine kinase activity (GO:0045737)	1/17	0.104976	0.284392	0	0	9.61919	21.6819	SPDYA
positive regulation of DNA replication (GO:0045740)	1/17	0.104976	0.284392	0	0	9.61919	21.6819	FAF1
histone H2A ubiquitination (GO:0033522)	1/17	0.104976	0.284392	0	0	9.61919	21.6819	TRIM37
reverse cholesterol transport (GO:0043691)	1/17	0.104976	0.284392	0	0	9.61919	21.6819	CLU
positive regulation of muscle hypertrophy (GO:0014742)	1/17	0.104976	0.284392	0	0	9.61919	21.6819	ROCK1
positive regulation of telomere capping (GO:1904355)	1/17	0.104976	0.284392	0	0	9.61919	21.6819	NEK2
mitochondrial electron transport, cytochrome c to oxygen (GO:0006123)	1/17	0.104976	0.284392	0	0	9.61919	21.6819	COX6A1
G1/S transition of mitotic cell cycle (GO:0000082)	2/85	0.105746	0.284392	0	0	3.72496	8.36891	CUL1;SPDYA
Wnt signaling pathway, planar cell polarity pathway (GO:0060071)	2/85	0.105746	0.284392	0	0	3.72496	8.36891	PSMC3;CLTC
negative regulation of cellular amide metabolic process (GO:0034249)	2/86	0.107822	0.284392	0	0	3.68043	8.19732	ROCK1;CLU
regulation of neuron death (GO:1901214)	2/86	0.107822	0.284392	0	0	3.68043	8.19732	CLU;BTBD10
response to interleukin-1 (GO:0070555)	2/86	0.107822	0.284392	0	0	3.68043	8.19732	USP10;TAF9
positive regulation of proteasomal protein catabolic process (GO:1901800)	2/86	0.107822	0.284392	0	0	3.68043	8.19732	PSMC3;CLU
regulation of mitotic cell cycle (GO:0007346)	3/178	0.109942	0.284392	0	0	2.65849	5.86943	PSMC3;CUL1;NEK2
protein O-linked mannosylation (GO:0035269)	1/18	0.110799	0.284392	0	0	9.0529	19.9167	DPM1
regulation of catabolic process (GO:0009894)	1/18	0.110799	0.284392	0	0	9.0529	19.9167	FAF1
regulation of cellular protein catabolic process (GO:1903362)	1/18	0.110799	0.284392	0	0	9.0529	19.9167	FAF1
regulation of establishment or maintenance of cell polarity (GO:0032878)	1/18	0.110799	0.284392	0	0	9.0529	19.9167	ROCK1
chromatin disassembly (GO:0031498)	1/18	0.110799	0.284392	0	0	9.0529	19.9167	ARID1A
nucleosome disassembly (GO:0006337)	1/18	0.110799	0.284392	0	0	9.0529	19.9167	ARID1A
DNA conformation change (GO:0071103)	1/18	0.110799	0.284392	0	0	9.0529	19.9167	TOP2A
DNA strand elongation involved in DNA replication (GO:0006271)	1/18	0.110799	0.284392	0	0	9.0529	19.9167	LIG3
positive regulation of amyloid-beta formation (GO:1902004)	1/18	0.110799	0.284392	0	0	9.0529	19.9167	CLU
regulation of single stranded viral RNA replication via double stranded DNA intermediate (GO:0045091)	1/18	0.110799	0.284392	0	0	9.0529	19.9167	TOP2A
positive regulation of cardiac muscle hypertrophy (GO:0010613)	1/18	0.110799	0.284392	0	0	9.0529	19.9167	ROCK1
regulation of spindle organization (GO:0090224)	1/18	0.110799	0.284392	0	0	9.0529	19.9167	CLTC
regulation of transcription by RNA polymerase I (GO:0006356)	1/18	0.110799	0.284392	0	0	9.0529	19.9167	HEATR1
release of cytochrome c from mitochondria (GO:0001836)	1/18	0.110799	0.284392	0	0	9.0529	19.9167	CLU
RNA destabilization (GO:0050779)	1/18	0.110799	0.284392	0	0	9.0529	19.9167	ROCK1
intracellular estrogen receptor signaling pathway (GO:0030520)	1/18	0.110799	0.284392	0	0	9.0529	19.9167	ARID1A
leukocyte tethering or rolling (GO:0050901)	1/18	0.110799	0.284392	0	0	9.0529	19.9167	ROCK1
regulation of establishment of planar polarity (GO:0090175)	2/88	0.112006	0.285852	0	0	3.59448	7.86903	PSMC3;CLTC
positive regulation of neuron projection development (GO:0010976)	2/88	0.112006	0.285852	0	0	3.59448	7.86903	SETX;NPTN
SCF-dependent proteasomal ubiquitin-dependent protein catabolic process (GO:0031146)	2/89	0.114114	0.285852	0	0	3.55298	7.71195	PSMC3;CUL1
regulation of mRNA splicing, via spliceosome (GO:0048024)	2/90	0.116232	0.285852	0	0	3.51243	7.55933	LARP7;RNPS1
aspartate family amino acid catabolic process (GO:0009068)	1/19	0.116584	0.285852	0	0	8.54953	18.3742	DLD
regulation of bicellular tight junction assembly (GO:2000810)	1/19	0.116584	0.285852	0	0	8.54953	18.3742	ROCK1
regulation of centriole replication (GO:0046599)	1/19	0.116584	0.285852	0	0	8.54953	18.3742	TRIM37
cardiac muscle cell contraction (GO:0086003)	1/19	0.116584	0.285852	0	0	8.54953	18.3742	ATP1A1
negative regulation of RNA splicing (GO:0033119)	1/19	0.116584	0.285852	0	0	8.54953	18.3742	RNPS1
neuromuscular process (GO:0050905)	1/19	0.116584	0.285852	0	0	8.54953	18.3742	AGTPBP1
regulation of mitochondrial membrane permeability (GO:0046902)	1/19	0.116584	0.285852	0	0	8.54953	18.3742	SLC25A31
detection of mechanical stimulus (GO:0050982)	1/19	0.116584	0.285852	0	0	8.54953	18.3742	PTK2
DNA alkylation (GO:0006305)	1/19	0.116584	0.285852	0	0	8.54953	18.3742	TEX15
peptidyl-lysine dimethylation (GO:0018027)	1/19	0.116584	0.285852	0	0	8.54953	18.3742	SETD2
DNA methylation or demethylation (GO:0044728)	1/19	0.116584	0.285852	0	0	8.54953	18.3742	TEX15
positive regulation of cellular protein catabolic process (GO:1903364)	1/19	0.116584	0.285852	0	0	8.54953	18.3742	FAF1
glycerolipid catabolic process (GO:0046503)	1/19	0.116584	0.285852	0	0	8.54953	18.3742	GDPD1
positive regulation of focal adhesion assembly (GO:0051894)	1/19	0.116584	0.285852	0	0	8.54953	18.3742	ROCK1
positive regulation of macrophage migration (GO:1905523)	1/19	0.116584	0.285852	0	0	8.54953	18.3742	PTK2
leukocyte adhesion to vascular endothelial cell (GO:0061756)	1/19	0.116584	0.285852	0	0	8.54953	18.3742	ROCK1
positive regulation of supramolecular fiber organization (GO:1902905)	2/91	0.11836	0.285875	0	0	3.47279	7.41101	SLAIN2;CLU
phosphorylation (GO:0016310)	5/400	0.11991	0.285875	0	0	1.97215	4.18295	ROCK1;MKNK2;AAK1;NEK2;HIPK1
positive regulation of cellular component biogenesis (GO:0044089)	2/92	0.120498	0.285875	0	0	3.43403	7.26682	FAF1;CLU
protein targeting to lysosome (GO:0006622)	1/20	0.122331	0.285875	0	0	8.09914	17.0165	CLU
protein-DNA complex disassembly (GO:0032986)	1/20	0.122331	0.285875	0	0	8.09914	17.0165	ARID1A
branched-chain amino acid catabolic process (GO:0009083)	1/20	0.122331	0.285875	0	0	8.09914	17.0165	DLD
branched-chain amino acid metabolic process (GO:0009081)	1/20	0.122331	0.285875	0	0	8.09914	17.0165	DLD
cellular monovalent inorganic cation homeostasis (GO:0030004)	1/20	0.122331	0.285875	0	0	8.09914	17.0165	ATP1A1
regulation of fibroblast growth factor receptor signaling pathway (GO:0040036)	1/20	0.122331	0.285875	0	0	8.09914	17.0165	NPTN
regulation of granulocyte chemotaxis (GO:0071622)	1/20	0.122331	0.285875	0	0	8.09914	17.0165	PTK2
cortical actin cytoskeleton organization (GO:0030866)	1/20	0.122331	0.285875	0	0	8.09914	17.0165	ROCK1
regulation of nuclear division (GO:0051783)	1/20	0.122331	0.285875	0	0	8.09914	17.0165	NEK2
early endosome to late endosome transport (GO:0045022)	1/20	0.122331	0.285875	0	0	8.09914	17.0165	HOOK1
eye morphogenesis (GO:0048592)	1/20	0.122331	0.285875	0	0	8.09914	17.0165	AGTPBP1
positive regulation of cyclin-dependent protein kinase activity (GO:1904031)	1/20	0.122331	0.285875	0	0	8.09914	17.0165	SPDYA
ganglioside metabolic process (GO:0001573)	1/20	0.122331	0.285875	0	0	8.09914	17.0165	GM2A
positive regulation of G2/M transition of mitotic cell cycle (GO:0010971)	1/20	0.122331	0.285875	0	0	8.09914	17.0165	RCC2
growth hormone receptor signaling pathway (GO:0060396)	1/20	0.122331	0.285875	0	0	8.09914	17.0165	PTK2
positive regulation of interferon-alpha production (GO:0032727)	1/20	0.122331	0.285875	0	0	8.09914	17.0165	SETD2
positive regulation of peptidyl-lysine acetylation (GO:2000758)	1/20	0.122331	0.285875	0	0	8.09914	17.0165	GLYR1
maintenance of protein location in nucleus (GO:0051457)	1/20	0.122331	0.285875	0	0	8.09914	17.0165	SUN1
microtubule nucleation (GO:0007020)	1/20	0.122331	0.285875	0	0	8.09914	17.0165	SLAIN2
negative regulation of cell death (GO:0060548)	2/94	0.124803	0.286396	0	0	3.35904	6.99023	CLU;BTBD10
interleukin-1-mediated signaling pathway (GO:0070498)	2/94	0.124803	0.286396	0	0	3.35904	6.99023	PSMC3;CUL1
regulation of cell cycle phase transition (GO:1901987)	2/95	0.126969	0.286396	0	0	3.32275	6.85754	PSMC3;CUL1
ciliary basal body-plasma membrane docking (GO:0097711)	2/95	0.126969	0.286396	0	0	3.32275	6.85754	IQCB1;NEK2
protein ubiquitination (GO:0016567)	6/525	0.127671	0.286396	0	0	1.80412	3.71341	WSB1;HECTD2;PSMC3;UBE2T;CUL1;TRIM37
regulation of anoikis (GO:2000209)	1/21	0.128042	0.286396	0	0	7.6938	15.8138	PTK2
regulation of fibroblast migration (GO:0010762)	1/21	0.128042	0.286396	0	0	7.6938	15.8138	PTK2
negative regulation of small GTPase mediated signal transduction (GO:0051058)	1/21	0.128042	0.286396	0	0	7.6938	15.8138	STAMBP
cellular response to steroid hormone stimulus (GO:0071383)	1/21	0.128042	0.286396	0	0	7.6938	15.8138	ATP1A1
neuron apoptotic process (GO:0051402)	1/21	0.128042	0.286396	0	0	7.6938	15.8138	DIABLO
nuclear envelope organization (GO:0006998)	1/21	0.128042	0.286396	0	0	7.6938	15.8138	SUN1
nucleotide-excision repair, DNA incision, 3'-to lesion (GO:0006295)	1/21	0.128042	0.286396	0	0	7.6938	15.8138	GTF2H1
nucleotide-excision repair, preincision complex stabilization (GO:0006293)	1/21	0.128042	0.286396	0	0	7.6938	15.8138	GTF2H1
error-prone translesion synthesis (GO:0042276)	1/21	0.128042	0.286396	0	0	7.6938	15.8138	REV3L
focal adhesion assembly (GO:0048041)	1/21	0.128042	0.286396	0	0	7.6938	15.8138	RCC2
intrinsic apoptotic signaling pathway in response to DNA damage by p53 class mediator (GO:0042771)	1/21	0.128042	0.286396	0	0	7.6938	15.8138	HIPK1
spindle assembly checkpoint signaling (GO:0071173)	1/21	0.128042	0.286396	0	0	7.6938	15.8138	BUB1
long-term synaptic potentiation (GO:0060291)	1/21	0.128042	0.286396	0	0	7.6938	15.8138	NPTN
vacuolar acidification (GO:0007035)	1/21	0.128042	0.286396	0	0	7.6938	15.8138	DMXL2
mitotic spindle assembly checkpoint signaling (GO:0007094)	1/21	0.128042	0.286396	0	0	7.6938	15.8138	BUB1
mitotic spindle checkpoint signaling (GO:0071174)	1/21	0.128042	0.286396	0	0	7.6938	15.8138	BUB1
cellular transition metal ion homeostasis (GO:0046916)	2/96	0.129144	0.288272	0	0	3.28723	6.72841	IREB2;CUL1
calcium ion homeostasis (GO:0055074)	2/97	0.131327	0.289629	0	0	3.25247	6.60271	NPTN;ATP13A3
antigen processing and presentation of exogenous peptide antigen via MHC class II (GO:0019886)	2/98	0.13352	0.289629	0	0	3.21842	6.48032	CLTC;KIF11
RNA splicing (GO:0008380)	2/98	0.13352	0.289629	0	0	3.21842	6.48032	DHX15;RNPS1
protein mannosylation (GO:0035268)	1/22	0.133716	0.289629	0	0	7.32706	14.7423	DPM1
negative regulation of biomineral tissue development (GO:0070168)	1/22	0.133716	0.289629	0	0	7.32706	14.7423	ROCK1
negative regulation of mitotic metaphase/anaphase transition (GO:0045841)	1/22	0.133716	0.289629	0	0	7.32706	14.7423	BUB1
regulation of chromosome organization (GO:0033044)	1/22	0.133716	0.289629	0	0	7.32706	14.7423	BUB1
negative regulation of phosphate metabolic process (GO:0045936)	1/22	0.133716	0.289629	0	0	7.32706	14.7423	ROCK1
chaperone-mediated protein complex assembly (GO:0051131)	1/22	0.133716	0.289629	0	0	7.32706	14.7423	CLU
regulation of macrophage chemotaxis (GO:0010758)	1/22	0.133716	0.289629	0	0	7.32706	14.7423	PTK2
regulation of membrane protein ectodomain proteolysis (GO:0051043)	1/22	0.133716	0.289629	0	0	7.32706	14.7423	ROCK1
nucleotide-excision repair, DNA duplex unwinding (GO:0000717)	1/22	0.133716	0.289629	0	0	7.32706	14.7423	GTF2H1
positive regulation of amyloid precursor protein catabolic process (GO:1902993)	1/22	0.133716	0.289629	0	0	7.32706	14.7423	CLU
regulation of response to cytokine stimulus (GO:0060759)	1/22	0.133716	0.289629	0	0	7.32706	14.7423	TAF9
microglial cell activation (GO:0001774)	1/22	0.133716	0.289629	0	0	7.32706	14.7423	CLU
response to UV (GO:0009411)	2/99	0.13572	0.292587	0	0	3.18508	6.36111	USP47;ATR
positive regulation of transcription by RNA polymerase II (GO:0045944)	9/908	0.137203	0.292587	0	0	1.5696	3.11768	SETX;EIF5A;MED13;PSMC3;PCGF5;TAF9;SMARCA5;LARP7;GLYR1
antigen processing and presentation of peptide antigen via MHC class II (GO:0002495)	2/100	0.137929	0.292587	0	0	3.15242	6.24499	CLTC;KIF11
cell-matrix adhesion (GO:0007160)	2/100	0.137929	0.292587	0	0	3.15242	6.24499	RCC2;PPFIA1
negative regulation of intracellular signal transduction (GO:1902532)	3/198	0.138547	0.292587	0	0	2.3834	4.7109	USP10;TRIM59;STAMBP
negative regulation of GTPase activity (GO:0034260)	1/23	0.139353	0.292587	0	0	6.99366	13.7827	RCC2
negative regulation of phosphoprotein phosphatase activity (GO:0032515)	1/23	0.139353	0.292587	0	0	6.99366	13.7827	ROCK1
cytoskeleton-dependent intracellular transport (GO:0030705)	1/23	0.139353	0.292587	0	0	6.99366	13.7827	HOOK1
regulation of mononuclear cell migration (GO:0071675)	1/23	0.139353	0.292587	0	0	6.99366	13.7827	PTK2
DNA catabolic process, endonucleolytic (GO:0000737)	1/23	0.139353	0.292587	0	0	6.99366	13.7827	CECR2
DNA methylation (GO:0006306)	1/23	0.139353	0.292587	0	0	6.99366	13.7827	TEX15
positive regulation of cell cycle G2/M phase transition (GO:1902751)	1/23	0.139353	0.292587	0	0	6.99366	13.7827	RCC2
regulation of telomere capping (GO:1904353)	1/23	0.139353	0.292587	0	0	6.99366	13.7827	NEK2
positive regulation of histone acetylation (GO:0035066)	1/23	0.139353	0.292587	0	0	6.99366	13.7827	GLYR1
positive regulation of transcription by RNA polymerase I (GO:0045943)	1/23	0.139353	0.292587	0	0	6.99366	13.7827	HEATR1
mitotic cell cycle checkpoint signaling (GO:0007093)	1/23	0.139353	0.292587	0	0	6.99366	13.7827	BUB1
endomembrane system organization (GO:0010256)	3/199	0.140039	0.293467	0	0	2.37112	4.66123	SUN1;HOOK1;TMCC1
regulation of cell death (GO:0010941)	2/102	0.142371	0.295295	0	0	3.08906	6.02157	FAF1;CLU
regulation of proteasomal ubiquitin-dependent protein catabolic process (GO:0032434)	2/102	0.142371	0.295295	0	0	3.08906	6.02157	TAF9;CLU
intrinsic apoptotic signaling pathway (GO:0097193)	2/102	0.142371	0.295295	0	0	3.08906	6.02157	DIABLO;CUL1
antigen processing and presentation of exogenous peptide antigen (GO:0002478)	2/103	0.144603	0.295295	0	0	3.05832	5.91407	CLTC;KIF11
regulation of cardiac muscle hypertrophy (GO:0010611)	1/24	0.144953	0.295295	0	0	6.68925	12.9192	ROCK1
negative regulation of stress fiber assembly (GO:0051497)	1/24	0.144953	0.295295	0	0	6.68925	12.9192	PPFIA1
nucleotide-excision repair, DNA gap filling (GO:0006297)	1/24	0.144953	0.295295	0	0	6.68925	12.9192	LIG3
peptidyl-glutamic acid modification (GO:0018200)	1/24	0.144953	0.295295	0	0	6.68925	12.9192	AGTPBP1
phospholipid catabolic process (GO:0009395)	1/24	0.144953	0.295295	0	0	6.68925	12.9192	GDPD1
positive regulation of cell-substrate junction organization (GO:0150117)	1/24	0.144953	0.295295	0	0	6.68925	12.9192	ROCK1
response to gamma radiation (GO:0010332)	1/24	0.144953	0.295295	0	0	6.68925	12.9192	ATR
histone monoubiquitination (GO:0010390)	1/24	0.144953	0.295295	0	0	6.68925	12.9192	TRIM37
lipid translocation (GO:0034204)	1/24	0.144953	0.295295	0	0	6.68925	12.9192	ATP11B
potassium ion homeostasis (GO:0055075)	1/24	0.144953	0.295295	0	0	6.68925	12.9192	ATP1A1
protein kinase B signaling (GO:0043491)	1/24	0.144953	0.295295	0	0	6.68925	12.9192	SETX
proteasomal protein catabolic process (GO:0010498)	3/205	0.149106	0.302693	0	0	2.29999	4.37712	PSMC3;FAF1;PCBP2
receptor catabolic process (GO:0032801)	1/25	0.150518	0.302693	0	0	6.41021	12.1388	CLTC
receptor signaling pathway via STAT (GO:0097696)	1/25	0.150518	0.302693	0	0	6.41021	12.1388	STAMBP
regulation of epidermal cell differentiation (GO:0045604)	1/25	0.150518	0.302693	0	0	6.41021	12.1388	ROCK1
negative regulation of response to endoplasmic reticulum stress (GO:1903573)	1/25	0.150518	0.302693	0	0	6.41021	12.1388	CLU
regulation of interferon-alpha production (GO:0032647)	1/25	0.150518	0.302693	0	0	6.41021	12.1388	SETD2
sodium ion homeostasis (GO:0055078)	1/25	0.150518	0.302693	0	0	6.41021	12.1388	ATP1A1
regulation of phosphatidylinositol 3-kinase signaling (GO:0014066)	2/106	0.151343	0.303239	0	0	2.96965	5.60731	STAMBP;PTK2
small GTPase mediated signal transduction (GO:0007264)	2/106	0.151343	0.303239	0	0	2.96965	5.60731	RALGDS;RAPGEF6
DNA replication (GO:0006260)	2/108	0.155871	0.30705	0	0	2.91333	5.41508	REV3L;ATR
regulation of actin filament bundle assembly (GO:0032231)	1/26	0.156046	0.30705	0	0	6.15349	11.4307	ROCK1
regulation of biomineral tissue development (GO:0070167)	1/26	0.156046	0.30705	0	0	6.15349	11.4307	ROCK1
clathrin-dependent endocytosis (GO:0072583)	1/26	0.156046	0.30705	0	0	6.15349	11.4307	CLTC
organelle fission (GO:0048285)	1/26	0.156046	0.30705	0	0	6.15349	11.4307	TMCC1
DNA geometric change (GO:0032392)	1/26	0.156046	0.30705	0	0	6.15349	11.4307	DDX1
global genome nucleotide-excision repair (GO:0070911)	1/26	0.156046	0.30705	0	0	6.15349	11.4307	GTF2H1
RNA polyadenylation (GO:0043631)	1/26	0.156046	0.30705	0	0	6.15349	11.4307	PABPC1
positive regulation of microtubule polymerization or depolymerization (GO:0031112)	1/26	0.156046	0.30705	0	0	6.15349	11.4307	SLAIN2
mRNA polyadenylation (GO:0006378)	1/26	0.156046	0.30705	0	0	6.15349	11.4307	PABPC1
proteasome-mediated ubiquitin-dependent protein catabolic process (GO:0043161)	4/321	0.156842	0.308062	0	0	1.95814	3.62749	PSMC3;FAF1;PCBP2;CUL1
regulation of protein kinase activity (GO:0045859)	2/110	0.160424	0.312804	0	0	2.85909	5.23193	SPDYA;PTK2
regulation of cell junction assembly (GO:1901888)	1/27	0.161539	0.312804	0	0	5.91652	10.7859	ROCK1
peptidyl-lysine methylation (GO:0018022)	1/27	0.161539	0.312804	0	0	5.91652	10.7859	SETD2
regulation of toll-like receptor signaling pathway (GO:0034121)	1/27	0.161539	0.312804	0	0	5.91652	10.7859	OTUD4
regulation of transcription elongation from RNA polymerase II promoter (GO:0034243)	1/27	0.161539	0.312804	0	0	5.91652	10.7859	LARP7
positive regulation of nitric oxide biosynthetic process (GO:0045429)	1/27	0.161539	0.312804	0	0	5.91652	10.7859	CLU
stress-activated protein kinase signaling cascade (GO:0031098)	1/27	0.161539	0.312804	0	0	5.91652	10.7859	CUL1
negative regulation of actin filament bundle assembly (GO:0032232)	1/27	0.161539	0.312804	0	0	5.91652	10.7859	PPFIA1
cellular divalent inorganic cation homeostasis (GO:0072503)	2/111	0.162711	0.313963	0	0	2.83271	5.14359	NPTN;ATP13A3
Fc-epsilon receptor signaling pathway (GO:0038095)	2/111	0.162711	0.313963	0	0	2.83271	5.14359	PSMC3;CUL1
negative regulation of multicellular organismal process (GO:0051241)	3/214	0.163048	0.314061	0	0	2.20088	3.99176	ROCK1;NPTN;BRCA2
negative regulation of cellular process (GO:0048523)	6/566	0.163581	0.314481	0	0	1.66849	3.02072	PIWIL1;DDX4;VPS13C;TEX15;CLU;BAP1
regulation of cytoskeleton organization (GO:0051493)	2/112	0.165003	0.314481	0	0	2.80682	5.05731	ROCK1;PTK2
Fc receptor signaling pathway (GO:0038093)	2/112	0.165003	0.314481	0	0	2.80682	5.05731	PSMC3;CUL1
regulation of DNA damage response, signal transduction by p53 class mediator (GO:0043516)	1/28	0.166996	0.314481	0	0	5.6971	10.1966	ATR
glycerophospholipid catabolic process (GO:0046475)	1/28	0.166996	0.314481	0	0	5.6971	10.1966	GDPD1
positive regulation of fibroblast proliferation (GO:0048146)	1/28	0.166996	0.314481	0	0	5.6971	10.1966	BMI1
GPI anchor metabolic process (GO:0006505)	1/28	0.166996	0.314481	0	0	5.6971	10.1966	DPM1
positive regulation of microtubule polymerization (GO:0031116)	1/28	0.166996	0.314481	0	0	5.6971	10.1966	SLAIN2
positive regulation of nitric oxide metabolic process (GO:1904407)	1/28	0.166996	0.314481	0	0	5.6971	10.1966	CLU
leukocyte cell-cell adhesion (GO:0007159)	1/28	0.166996	0.314481	0	0	5.6971	10.1966	ROCK1
positive regulation of phosphatidylinositol 3-kinase activity (GO:0043552)	1/28	0.166996	0.314481	0	0	5.6971	10.1966	PTK2
positive regulation of response to wounding (GO:1903036)	1/28	0.166996	0.314481	0	0	5.6971	10.1966	PTK2
protein localization to Golgi apparatus (GO:0034067)	1/28	0.166996	0.314481	0	0	5.6971	10.1966	VPS13C
nuclear-transcribed mRNA catabolic process, nonsense-mediated decay (GO:0000184)	2/113	0.1673	0.314513	0	0	2.78139	4.97303	RNPS1;PABPC1
positive regulation of cellular component organization (GO:0051130)	2/114	0.169604	0.317211	0	0	2.75642	4.89069	FAF1;CLU
response to lipid (GO:0033993)	2/114	0.169604	0.317211	0	0	2.75642	4.89069	PAQR8;STRN3
positive regulation of kinase activity (GO:0033674)	2/114	0.169604	0.317211	0	0	2.75642	4.89069	SPDYA;PTK2
cellular response to lectin (GO:1990858)	2/115	0.171913	0.317598	0	0	2.73189	4.81022	PSMC3;CUL1
stimulatory C-type lectin receptor signaling pathway (GO:0002223)	2/115	0.171913	0.317598	0	0	2.73189	4.81022	PSMC3;CUL1
negative regulation of mRNA catabolic process (GO:1902373)	1/29	0.172419	0.317598	0	0	5.49336	9.65639	PABPC1
nucleotide-excision repair, preincision complex assembly (GO:0006294)	1/29	0.172419	0.317598	0	0	5.49336	9.65639	GTF2H1
establishment of endothelial barrier (GO:0061028)	1/29	0.172419	0.317598	0	0	5.49336	9.65639	RAPGEF6
regulation of ubiquitin-protein transferase activity (GO:0051438)	1/29	0.172419	0.317598	0	0	5.49336	9.65639	BMI1
transition metal ion homeostasis (GO:0055076)	1/29	0.172419	0.317598	0	0	5.49336	9.65639	IREB2
mismatch repair (GO:0006298)	1/29	0.172419	0.317598	0	0	5.49336	9.65639	SETD2
protein K11-linked ubiquitination (GO:0070979)	1/29	0.172419	0.317598	0	0	5.49336	9.65639	UBE2T
regulation of protein-containing complex assembly (GO:0043254)	2/116	0.174227	0.319467	0	0	2.70779	4.73158	FAF1;CLU
tumor necrosis factor-mediated signaling pathway (GO:0033209)	2/116	0.174227	0.319467	0	0	2.70779	4.73158	EIF5A;PSMC3
positive regulation of cell projection organization (GO:0031346)	2/117	0.176546	0.319467	0	0	2.6841	4.6547	SETX;NPTN
protein N-linked glycosylation via asparagine (GO:0018279)	1/30	0.177806	0.319467	0	0	5.30366	9.15977	DPM1
negative regulation of gene expression, epigenetic (GO:0045814)	1/30	0.177806	0.319467	0	0	5.30366	9.15977	BMI1
cardiac muscle cell action potential (GO:0086001)	1/30	0.177806	0.319467	0	0	5.30366	9.15977	ATP1A1
CENP-A containing chromatin organization (GO:0061641)	1/30	0.177806	0.319467	0	0	5.30366	9.15977	SMARCA5
CENP-A containing nucleosome assembly (GO:0034080)	1/30	0.177806	0.319467	0	0	5.30366	9.15977	SMARCA5
peptidyl-lysine trimethylation (GO:0018023)	1/30	0.177806	0.319467	0	0	5.30366	9.15977	SETD2
extrinsic apoptotic signaling pathway via death domain receptors (GO:0008625)	1/30	0.177806	0.319467	0	0	5.30366	9.15977	DIABLO
positive regulation of lipid kinase activity (GO:0090218)	1/30	0.177806	0.319467	0	0	5.30366	9.15977	PTK2
positive regulation of phosphate metabolic process (GO:0045937)	1/30	0.177806	0.319467	0	0	5.30366	9.15977	BTBD10
maturation of SSU-rRNA from tricistronic rRNA transcript (SSU-rRNA, 5.8S rRNA, LSU-rRNA) (GO:0000462)	1/30	0.177806	0.319467	0	0	5.30366	9.15977	HEATR1
termination of RNA polymerase I transcription (GO:0006363)	1/30	0.177806	0.319467	0	0	5.30366	9.15977	GTF2H1
microtubule polymerization (GO:0046785)	1/30	0.177806	0.319467	0	0	5.30366	9.15977	SLAIN2
regulation of I-kappaB kinase/NF-kappaB signaling (GO:0043122)	3/224	0.178978	0.321048	0	0	2.10022	3.61342	USP10;DDX1;TRIM59
innate immune response activating cell surface receptor signaling pathway (GO:0002220)	2/119	0.181199	0.322217	0	0	2.63795	4.50605	PSMC3;CUL1
receptor signaling pathway via JAK-STAT (GO:0007259)	1/31	0.183158	0.322217	0	0	5.12661	8.70195	STAMBP
cardiac muscle cell action potential involved in contraction (GO:0086002)	1/31	0.183158	0.322217	0	0	5.12661	8.70195	ATP1A1
negative regulation of proteasomal ubiquitin-dependent protein catabolic process (GO:0032435)	1/31	0.183158	0.322217	0	0	5.12661	8.70195	TAF9
negative regulation of response to biotic stimulus (GO:0002832)	1/31	0.183158	0.322217	0	0	5.12661	8.70195	PCBP2
negative regulation of response to DNA damage stimulus (GO:2001021)	1/31	0.183158	0.322217	0	0	5.12661	8.70195	CLU
peptidyl-asparagine modification (GO:0018196)	1/31	0.183158	0.322217	0	0	5.12661	8.70195	DPM1
phospholipid translocation (GO:0045332)	1/31	0.183158	0.322217	0	0	5.12661	8.70195	ATP11B
positive regulation of protein targeting to mitochondrion (GO:1903955)	1/31	0.183158	0.322217	0	0	5.12661	8.70195	BAP1
positive regulation of RNA splicing (GO:0033120)	1/31	0.183158	0.322217	0	0	5.12661	8.70195	SETX
positive regulation of ubiquitin-protein transferase activity (GO:0051443)	1/31	0.183158	0.322217	0	0	5.12661	8.70195	BMI1
protein acetylation (GO:0006473)	1/31	0.183158	0.322217	0	0	5.12661	8.70195	NAA15
cytoskeleton organization (GO:0007010)	2/120	0.183532	0.322358	0	0	2.61547	4.43417	CECR2;FGD6
regulation of mRNA catabolic process (GO:0061013)	2/122	0.188212	0.32327	0	0	2.57161	4.29507	PSMC3;PABPC1
7-methylguanosine mRNA capping (GO:0006370)	1/32	0.188476	0.32327	0	0	4.96099	8.27883	GTF2H1
7-methylguanosine RNA capping (GO:0009452)	1/32	0.188476	0.32327	0	0	4.96099	8.27883	GTF2H1
negative regulation of cell-matrix adhesion (GO:0001953)	1/32	0.188476	0.32327	0	0	4.96099	8.27883	RCC2
aortic valve morphogenesis (GO:0003180)	1/32	0.188476	0.32327	0	0	4.96099	8.27883	ROCK1
negative regulation of intracellular steroid hormone receptor signaling pathway (GO:0033144)	1/32	0.188476	0.32327	0	0	4.96099	8.27883	STRN3
regulation of cellular amide metabolic process (GO:0034248)	1/32	0.188476	0.32327	0	0	4.96099	8.27883	ROCK1
regulation of intracellular estrogen receptor signaling pathway (GO:0033146)	1/32	0.188476	0.32327	0	0	4.96099	8.27883	STRN3
chromatin remodeling at centromere (GO:0031055)	1/32	0.188476	0.32327	0	0	4.96099	8.27883	SMARCA5
endodermal cell differentiation (GO:0035987)	1/32	0.188476	0.32327	0	0	4.96099	8.27883	SETD2
GPI anchor biosynthetic process (GO:0006506)	1/32	0.188476	0.32327	0	0	4.96099	8.27883	DPM1
transcription initiation from RNA polymerase I promoter (GO:0006361)	1/32	0.188476	0.32327	0	0	4.96099	8.27883	GTF2H1
metal ion export (GO:0070839)	1/32	0.188476	0.32327	0	0	4.96099	8.27883	ATP1A1
positive regulation of telomere maintenance (GO:0032206)	1/32	0.188476	0.32327	0	0	4.96099	8.27883	NEK2
mitochondrial membrane organization (GO:0007006)	1/32	0.188476	0.32327	0	0	4.96099	8.27883	SLC25A31
non-canonical Wnt signaling pathway (GO:0035567)	2/124	0.192909	0.327716	0	0	2.5292	4.16189	PSMC3;CLTC
regulation of tumor necrosis factor production (GO:0032680)	2/124	0.192909	0.327716	0	0	2.5292	4.16189	C1QTNF4;CLU
apoptotic mitochondrial changes (GO:0008637)	1/33	0.193759	0.327716	0	0	4.80572	7.88686	CLU
regulation of histone acetylation (GO:0035065)	1/33	0.193759	0.327716	0	0	4.80572	7.88686	GLYR1
positive regulation of histone modification (GO:0031058)	1/33	0.193759	0.327716	0	0	4.80572	7.88686	GLYR1
RNA stabilization (GO:0043489)	1/33	0.193759	0.327716	0	0	4.80572	7.88686	PABPC1
signal transduction by p53 class mediator (GO:0072331)	1/33	0.193759	0.327716	0	0	4.80572	7.88686	USP10
lytic vacuole organization (GO:0080171)	1/33	0.193759	0.327716	0	0	4.80572	7.88686	HOOK1
primary alcohol metabolic process (GO:0034308)	1/33	0.193759	0.327716	0	0	4.80572	7.88686	GDPD1
axoneme assembly (GO:0035082)	1/34	0.199008	0.330976	0	0	4.65985	7.52291	RSPH1
regulation of cell adhesion mediated by integrin (GO:0033628)	1/34	0.199008	0.330976	0	0	4.65985	7.52291	PTK2
negative regulation of mitochondrion organization (GO:0010823)	1/34	0.199008	0.330976	0	0	4.65985	7.52291	CLU
cell-substrate junction assembly (GO:0007044)	1/34	0.199008	0.330976	0	0	4.65985	7.52291	RCC2
central nervous system neuron differentiation (GO:0021953)	1/34	0.199008	0.330976	0	0	4.65985	7.52291	AGTPBP1
regulation of keratinocyte differentiation (GO:0045616)	1/34	0.199008	0.330976	0	0	4.65985	7.52291	ROCK1
sister chromatid segregation (GO:0000819)	1/34	0.199008	0.330976	0	0	4.65985	7.52291	TOP2A
termination of RNA polymerase II transcription (GO:0006369)	1/34	0.199008	0.330976	0	0	4.65985	7.52291	SETX
transcription by RNA polymerase I (GO:0006360)	1/34	0.199008	0.330976	0	0	4.65985	7.52291	GTF2H1
positive regulation of telomerase activity (GO:0051973)	1/34	0.199008	0.330976	0	0	4.65985	7.52291	NEK2
protein localization to chromosome (GO:0034502)	1/34	0.199008	0.330976	0	0	4.65985	7.52291	ATR
neutrophil degranulation (GO:0043312)	5/481	0.204028	0.333575	0	0	1.62975	2.59048	GM2A;ROCK1;PSMC3;FGL2;ATP11B
base-excision repair, gap-filling (GO:0006287)	1/35	0.204224	0.333575	0	0	4.52257	7.18429	LIG3
blood vessel diameter maintenance (GO:0097746)	1/35	0.204224	0.333575	0	0	4.52257	7.18429	ROCK1
negative regulation of organelle assembly (GO:1902116)	1/35	0.204224	0.333575	0	0	4.52257	7.18429	TRIM37
negative regulation of Ras protein signal transduction (GO:0046580)	1/35	0.204224	0.333575	0	0	4.52257	7.18429	STAMBP
cellular response to hydrogen peroxide (GO:0070301)	1/35	0.204224	0.333575	0	0	4.52257	7.18429	SETX
cellular response to virus (GO:0098586)	1/35	0.204224	0.333575	0	0	4.52257	7.18429	EIF5A
regulation of mitotic spindle organization (GO:0060236)	1/35	0.204224	0.333575	0	0	4.52257	7.18429	CLTC
regulation of phosphatidylinositol 3-kinase activity (GO:0043551)	1/35	0.204224	0.333575	0	0	4.52257	7.18429	PTK2
intracellular pH reduction (GO:0051452)	1/35	0.204224	0.333575	0	0	4.52257	7.18429	DMXL2
smoothened signaling pathway (GO:0007224)	1/35	0.204224	0.333575	0	0	4.52257	7.18429	HIPK1
maturation of SSU-rRNA (GO:0030490)	1/35	0.204224	0.333575	0	0	4.52257	7.18429	HEATR1
DNA-dependent DNA replication (GO:0006261)	2/129	0.204716	0.333882	0	0	2.42901	3.85273	PSMC3;REV3L
positive regulation of canonical Wnt signaling pathway (GO:0090263)	2/130	0.207087	0.334073	0	0	2.40991	3.79468	USP47;PSMC3
negative regulation of apoptotic process (GO:0043066)	5/485	0.208623	0.334073	0	0	1.61583	2.53238	SETX;USP47;TAF9;NAA15;PTK2
neutrophil activation involved in immune response (GO:0002283)	5/485	0.208623	0.334073	0	0	1.61583	2.53238	GM2A;ROCK1;PSMC3;FGL2;ATP11B
aortic valve development (GO:0003176)	1/36	0.209405	0.334073	0	0	4.39313	6.8686	ROCK1
negative regulation of toll-like receptor signaling pathway (GO:0034122)	1/36	0.209405	0.334073	0	0	4.39313	6.8686	OTUD4
regulation of microtubule-based process (GO:0032886)	1/36	0.209405	0.334073	0	0	4.39313	6.8686	ROCK1
regulation of mRNA processing (GO:0050684)	1/36	0.209405	0.334073	0	0	4.39313	6.8686	LARP7
endoderm formation (GO:0001706)	1/36	0.209405	0.334073	0	0	4.39313	6.8686	SETD2
platelet aggregation (GO:0070527)	1/36	0.209405	0.334073	0	0	4.39313	6.8686	GNAS
regulation of sodium ion transport (GO:0002028)	1/36	0.209405	0.334073	0	0	4.39313	6.8686	ATP1A1
positive regulation of cytokine-mediated signaling pathway (GO:0001961)	1/36	0.209405	0.334073	0	0	4.39313	6.8686	C1QTNF4
intrinsic apoptotic signaling pathway by p53 class mediator (GO:0072332)	1/36	0.209405	0.334073	0	0	4.39313	6.8686	HIPK1
macrophage activation (GO:0042116)	1/36	0.209405	0.334073	0	0	4.39313	6.8686	CLU
transferrin transport (GO:0033572)	1/36	0.209405	0.334073	0	0	4.39313	6.8686	CLTC
transition metal ion transport (GO:0000041)	1/36	0.209405	0.334073	0	0	4.39313	6.8686	IREB2
neutrophil mediated immunity (GO:0002446)	5/488	0.212092	0.337868	0	0	1.60555	2.48978	GM2A;ROCK1;PSMC3;FGL2;ATP11B
regulation of cell adhesion (GO:0030155)	2/133	0.214219	0.338833	0	0	2.35437	3.62751	ROCK1;PTK2
regulation of cell motility (GO:2000145)	2/133	0.214219	0.338833	0	0	2.35437	3.62751	ROCK1;RCC2
proton transmembrane transport (GO:1902600)	1/37	0.214553	0.338833	0	0	4.27089	6.57374	ATP1A1
centromere complex assembly (GO:0034508)	1/37	0.214553	0.338833	0	0	4.27089	6.57374	SMARCA5
regulation of microtubule cytoskeleton organization (GO:0070507)	1/37	0.214553	0.338833	0	0	4.27089	6.57374	ROCK1
nucleotide-excision repair, DNA incision, 5'-to lesion (GO:0006296)	1/37	0.214553	0.338833	0	0	4.27089	6.57374	GTF2H1
negative regulation of G0 to G1 transition (GO:0070317)	1/38	0.219668	0.343447	0	0	4.15525	6.29785	BMI1
negative regulation of proteasomal protein catabolic process (GO:1901799)	1/38	0.219668	0.343447	0	0	4.15525	6.29785	TAF9
negative regulation of ubiquitin-dependent protein catabolic process (GO:2000059)	1/38	0.219668	0.343447	0	0	4.15525	6.29785	TAF9
response to estradiol (GO:0032355)	1/38	0.219668	0.343447	0	0	4.15525	6.29785	STRN3
histone exchange (GO:0043486)	1/38	0.219668	0.343447	0	0	4.15525	6.29785	SMARCA5
lysosome organization (GO:0007040)	1/38	0.219668	0.343447	0	0	4.15525	6.29785	HOOK1
mRNA destabilization (GO:0061157)	1/38	0.219668	0.343447	0	0	4.15525	6.29785	ROCK1
protein localization to plasma membrane (GO:0072659)	2/136	0.221373	0.345128	0	0	2.30131	3.47015	ROCK1;RAPGEF6
cellular calcium ion homeostasis (GO:0006874)	2/136	0.221373	0.345128	0	0	2.30131	3.47015	NPTN;ATP13A3
cellular protein modification process (GO:0006464)	9/1025	0.223109	0.346938	0	0	1.38028	2.07055	WSB1;ROCK1;PSMC3;MKNK2;CUL1;AAK1;NEK2;HIPK1;BAP1
protein monoubiquitination (GO:0006513)	1/39	0.22475	0.346938	0	0	4.0457	6.03928	UBE2T
regulation of cellular component biogenesis (GO:0044087)	1/39	0.22475	0.346938	0	0	4.0457	6.03928	ROCK1
nucleotide-excision repair, DNA incision (GO:0033683)	1/39	0.22475	0.346938	0	0	4.0457	6.03928	GTF2H1
DNA integrity checkpoint signaling (GO:0031570)	1/39	0.22475	0.346938	0	0	4.0457	6.03928	ATR
DNA replication-independent nucleosome assembly (GO:0006336)	1/39	0.22475	0.346938	0	0	4.0457	6.03928	SMARCA5
regulation of protein targeting to mitochondrion (GO:1903214)	1/39	0.22475	0.346938	0	0	4.0457	6.03928	BAP1
positive regulation of phosphorylation (GO:0042327)	3/253	0.227289	0.34932	0	0	1.85386	2.74656	NPTN;BTBD10;PTK2
regulation of cellular component organization (GO:0051128)	2/139	0.228547	0.34932	0	0	2.25057	3.32187	ROCK1;BAP1
negative regulation of cell-substrate adhesion (GO:0010812)	1/40	0.229799	0.34932	0	0	3.94176	5.79656	RCC2
negative regulation of ERBB signaling pathway (GO:1901185)	1/40	0.229799	0.34932	0	0	3.94176	5.79656	EPS15
bone development (GO:0060348)	1/40	0.229799	0.34932	0	0	3.94176	5.79656	GNAS
regulation of microtubule polymerization (GO:0031113)	1/40	0.229799	0.34932	0	0	3.94176	5.79656	SLAIN2
regulation of nitric oxide biosynthetic process (GO:0045428)	1/40	0.229799	0.34932	0	0	3.94176	5.79656	CLU
glycolipid biosynthetic process (GO:0009247)	1/40	0.229799	0.34932	0	0	3.94176	5.79656	DPM1
positive regulation of intrinsic apoptotic signaling pathway (GO:2001244)	1/40	0.229799	0.34932	0	0	3.94176	5.79656	EIF5A
stem cell differentiation (GO:0048863)	1/40	0.229799	0.34932	0	0	3.94176	5.79656	SETD2
positive regulation of wound healing (GO:0090303)	1/40	0.229799	0.34932	0	0	3.94176	5.79656	PTK2
protein localization to cell periphery (GO:1990778)	2/140	0.230943	0.350572	0	0	2.23415	3.27434	ROCK1;RAPGEF6
positive regulation of cellular catabolic process (GO:0031331)	2/141	0.23334	0.353028	0	0	2.21796	3.22771	ROCK1;FAF1
negative regulation of cell-cell adhesion (GO:0022408)	1/41	0.234815	0.353028	0	0	3.84302	5.56837	PTK2
regulation of G0 to G1 transition (GO:0070316)	1/41	0.234815	0.353028	0	0	3.84302	5.56837	BMI1
cortical cytoskeleton organization (GO:0030865)	1/41	0.234815	0.353028	0	0	3.84302	5.56837	ROCK1
regulation of release of cytochrome c from mitochondria (GO:0090199)	1/41	0.234815	0.353028	0	0	3.84302	5.56837	CLU
regulation of viral transcription (GO:0046782)	1/41	0.234815	0.353028	0	0	3.84302	5.56837	LARP7
visual system development (GO:0150063)	1/41	0.234815	0.353028	0	0	3.84302	5.56837	HIPK1
receptor-mediated endocytosis (GO:0006898)	2/143	0.238138	0.357092	0	0	2.18628	3.13711	CLTC;EPS15
positive regulation of nucleic acid-templated transcription (GO:1903508)	5/511	0.239281	0.357092	0	0	1.53075	2.18915	MED13;GTF2H1;NAA15;BRCA2;ARID1A
regulation of DNA recombination (GO:0000018)	1/42	0.239799	0.357092	0	0	3.7491	5.35354	SETD2
regulation of double-strand break repair (GO:2000779)	1/42	0.239799	0.357092	0	0	3.7491	5.35354	SETD2
negative regulation of protein catabolic process (GO:0042177)	1/42	0.239799	0.357092	0	0	3.7491	5.35354	ROCK1
nucleic acid-templated transcription (GO:0097659)	1/42	0.239799	0.357092	0	0	3.7491	5.35354	RNPS1
potassium ion import across plasma membrane (GO:1990573)	1/42	0.239799	0.357092	0	0	3.7491	5.35354	ATP1A1
cellular component assembly (GO:0022607)	3/261	0.241045	0.358461	0	0	1.79564	2.55479	RSPH1;SYCP2;HORMAD1
regulation of cell-cell adhesion (GO:0022407)	1/43	0.244751	0.360547	0	0	3.65965	5.15102	PTK2
regulation of cell-substrate adhesion (GO:0010810)	1/43	0.244751	0.360547	0	0	3.65965	5.15102	PTK2
negative regulation of proteolysis (GO:0045861)	1/43	0.244751	0.360547	0	0	3.65965	5.15102	ROCK1
cellular response to retinoic acid (GO:0071300)	1/43	0.244751	0.360547	0	0	3.65965	5.15102	SETX
negative regulation of type I interferon production (GO:0032480)	1/43	0.244751	0.360547	0	0	3.65965	5.15102	PCBP2
DNA synthesis involved in DNA repair (GO:0000731)	1/43	0.244751	0.360547	0	0	3.65965	5.15102	USP10
DNA-dependent DNA replication maintenance of fidelity (GO:0045005)	1/43	0.244751	0.360547	0	0	3.65965	5.15102	ATR
negative regulation of epidermal growth factor receptor signaling pathway (GO:0042059)	1/44	0.24967	0.364366	0	0	3.57436	4.95984	EPS15
positive regulation of cell-matrix adhesion (GO:0001954)	1/44	0.24967	0.364366	0	0	3.57436	4.95984	ROCK1
homotypic cell-cell adhesion (GO:0034109)	1/44	0.24967	0.364366	0	0	3.57436	4.95984	GNAS
intracellular steroid hormone receptor signaling pathway (GO:0030518)	1/44	0.24967	0.364366	0	0	3.57436	4.95984	ARID1A
positive regulation of receptor-mediated endocytosis (GO:0048260)	1/44	0.24967	0.364366	0	0	3.57436	4.95984	CLU
mitotic spindle assembly (GO:0090307)	1/44	0.24967	0.364366	0	0	3.57436	4.95984	KIF11
protein K63-linked ubiquitination (GO:0070534)	1/44	0.24967	0.364366	0	0	3.57436	4.95984	UBE2T
positive regulation of transferase activity (GO:0051347)	2/148	0.250155	0.364587	0	0	2.11087	2.92499	NEK2;BMI1
chromosome condensation (GO:0030261)	1/45	0.254558	0.369531	0	0	3.49295	4.77915	TOP2A
positive regulation of Notch signaling pathway (GO:0045747)	1/45	0.254558	0.369531	0	0	3.49295	4.77915	AAK1
microtubule bundle formation (GO:0001578)	1/45	0.254558	0.369531	0	0	3.49295	4.77915	RSPH1
response to cytokine (GO:0034097)	2/150	0.254967	0.369635	0	0	2.08214	2.84549	SETD2;TAF9
regulation of cellular protein localization (GO:1903827)	1/46	0.259415	0.373121	0	0	3.41516	4.60817	SETD2
regulation of double-strand break repair via homologous recombination (GO:0010569)	1/46	0.259415	0.373121	0	0	3.41516	4.60817	SETD2
regulation of fibroblast proliferation (GO:0048145)	1/46	0.259415	0.373121	0	0	3.41516	4.60817	BMI1
regulation of telomerase activity (GO:0051972)	1/46	0.259415	0.373121	0	0	3.41516	4.60817	NEK2
positive regulation of response to stimulus (GO:0048584)	1/46	0.259415	0.373121	0	0	3.41516	4.60817	TAF9
postreplication repair (GO:0006301)	1/46	0.259415	0.373121	0	0	3.41516	4.60817	USP10
positive regulation of Wnt signaling pathway (GO:0030177)	2/153	0.26219	0.376602	0	0	2.04046	2.73153	USP47;PSMC3
epidermal growth factor receptor signaling pathway (GO:0007173)	1/47	0.26424	0.376602	0	0	3.34075	4.4462	PTK2
epithelial to mesenchymal transition (GO:0001837)	1/47	0.26424	0.376602	0	0	3.34075	4.4462	ROCK1
regulation of wound healing (GO:0061041)	1/47	0.26424	0.376602	0	0	3.34075	4.4462	PTK2
glycosphingolipid metabolic process (GO:0006687)	1/47	0.26424	0.376602	0	0	3.34075	4.4462	GM2A
positive regulation of neuron death (GO:1901216)	1/47	0.26424	0.376602	0	0	3.34075	4.4462	CLU
telomere organization (GO:0032200)	1/47	0.26424	0.376602	0	0	3.34075	4.4462	ATR
positive regulation of NF-kappaB transcription factor activity (GO:0051092)	2/155	0.267007	0.379486	0	0	2.01358	2.6589	TRIM37;CLU
negative regulation of mitotic cell cycle (GO:0045930)	1/48	0.269033	0.379486	0	0	3.2695	4.2926	BUB1
cellular response to ionizing radiation (GO:0071479)	1/48	0.269033	0.379486	0	0	3.2695	4.2926	ATR
nucleus organization (GO:0006997)	1/48	0.269033	0.379486	0	0	3.2695	4.2926	SUN1
phosphatidic acid biosynthetic process (GO:0006654)	1/48	0.269033	0.379486	0	0	3.2695	4.2926	DDHD2
regulation of protein metabolic process (GO:0051246)	1/48	0.269033	0.379486	0	0	3.2695	4.2926	FAF1
positive regulation of endocytosis (GO:0045807)	1/48	0.269033	0.379486	0	0	3.2695	4.2926	CLU
histone H4 acetylation (GO:0043967)	1/48	0.269033	0.379486	0	0	3.2695	4.2926	BRCA2
regulation of cell differentiation (GO:0045595)	2/156	0.269415	0.379536	0	0	2.00041	2.62354	ROCK1;PTK2
plasma membrane bounded cell projection assembly (GO:0120031)	3/278	0.270702	0.380859	0	0	1.68318	2.19947	IQCB1;FGD6;RAPGEF6
receptor internalization (GO:0031623)	1/49	0.273796	0.384226	0	0	3.20123	4.14678	CLTC
response to hydrogen peroxide (GO:0042542)	1/49	0.273796	0.384226	0	0	3.20123	4.14678	SETX
T cell receptor signaling pathway (GO:0050852)	2/158	0.274231	0.384345	0	0	1.97456	2.55465	PSMC3;CUL1
regulation of cellular component movement (GO:0051270)	1/50	0.278528	0.388875	0	0	3.13574	4.00822	ROCK1
regulation of complement activation (GO:0030449)	1/50	0.278528	0.388875	0	0	3.13574	4.00822	CLU
phosphatidic acid metabolic process (GO:0046473)	1/50	0.278528	0.388875	0	0	3.13574	4.00822	DDHD2
blood circulation (GO:0008015)	1/51	0.283229	0.391449	0	0	3.07287	3.87642	ROCK1
regulation of cellular amine metabolic process (GO:0033238)	1/51	0.283229	0.391449	0	0	3.07287	3.87642	PSMC3
regulation of epithelial cell migration (GO:0010632)	1/51	0.283229	0.391449	0	0	3.07287	3.87642	PTK2
cholesterol transport (GO:0030301)	1/51	0.283229	0.391449	0	0	3.07287	3.87642	CLU
regulation of protein modification process (GO:0031399)	1/51	0.283229	0.391449	0	0	3.07287	3.87642	PTK2
sensory perception (GO:0007600)	1/51	0.283229	0.391449	0	0	3.07287	3.87642	GNAS
intrinsic apoptotic signaling pathway in response to DNA damage (GO:0008630)	1/51	0.283229	0.391449	0	0	3.07287	3.87642	HIPK1
mesenchymal cell differentiation (GO:0048762)	1/51	0.283229	0.391449	0	0	3.07287	3.87642	ROCK1
negative regulation of protein-containing complex assembly (GO:0031333)	1/52	0.2879	0.395908	0	0	3.01246	3.75094	CLU
endocytic recycling (GO:0032456)	1/52	0.2879	0.395908	0	0	3.01246	3.75094	EPS15
glycolipid metabolic process (GO:0006664)	1/52	0.2879	0.395908	0	0	3.01246	3.75094	GM2A
response to peptide hormone (GO:0043434)	1/52	0.2879	0.395908	0	0	3.01246	3.75094	ROCK1
regulation of neuron projection development (GO:0010975)	2/165	0.291074	0.39977	0	0	1.88909	2.33148	SETX;NPTN
negative regulation of cysteine-type endopeptidase activity (GO:2000117)	1/53	0.292541	0.399781	0	0	2.95438	3.63138	USP47
regulation of immune effector process (GO:0002697)	1/53	0.292541	0.399781	0	0	2.95438	3.63138	CLU
heart morphogenesis (GO:0003007)	1/53	0.292541	0.399781	0	0	2.95438	3.63138	PTK2
positive regulation of NIK/NF-kappaB signaling (GO:1901224)	1/53	0.292541	0.399781	0	0	2.95438	3.63138	C1QTNF4
regulation of alternative mRNA splicing, via spliceosome (GO:0000381)	1/54	0.297152	0.403067	0	0	2.89849	3.51736	RNPS1
regulation of cellular amino acid metabolic process (GO:0006521)	1/54	0.297152	0.403067	0	0	2.89849	3.51736	PSMC3
regulation of cyclin-dependent protein kinase activity (GO:1904029)	1/54	0.297152	0.403067	0	0	2.89849	3.51736	GTF2H1
regulation of humoral immune response (GO:0002920)	1/54	0.297152	0.403067	0	0	2.89849	3.51736	CLU
regulation of proteasomal protein catabolic process (GO:0061136)	1/54	0.297152	0.403067	0	0	2.89849	3.51736	PSMC3
positive regulation of leukocyte chemotaxis (GO:0002690)	1/54	0.297152	0.403067	0	0	2.89849	3.51736	PTK2
pyruvate metabolic process (GO:0006090)	1/55	0.301732	0.406763	0	0	2.84467	3.40853	DLD
negative regulation of cysteine-type endopeptidase activity involved in apoptotic process (GO:0043154)	1/55	0.301732	0.406763	0	0	2.84467	3.40853	USP47
negative regulation of cytokine-mediated signaling pathway (GO:0001960)	1/55	0.301732	0.406763	0	0	2.84467	3.40853	OTUD4
regulation of cardiac conduction (GO:1903779)	1/55	0.301732	0.406763	0	0	2.84467	3.40853	ATP1A1
positive regulation of response to DNA damage stimulus (GO:2001022)	1/55	0.301732	0.406763	0	0	2.84467	3.40853	ATR
nuclear-transcribed mRNA catabolic process (GO:0000956)	2/171	0.305474	0.409374	0	0	1.82147	2.16006	RNPS1;PABPC1
peptidyl-tyrosine modification (GO:0018212)	1/56	0.306284	0.409374	0	0	2.79281	3.30458	PTK2
positive regulation of establishment of protein localization to mitochondrion (GO:1903749)	1/56	0.306284	0.409374	0	0	2.79281	3.30458	BAP1
Rho protein signal transduction (GO:0007266)	1/56	0.306284	0.409374	0	0	2.79281	3.30458	ROCK1
sensory organ development (GO:0007423)	1/56	0.306284	0.409374	0	0	2.79281	3.30458	HIPK1
telomere maintenance (GO:0000723)	1/56	0.306284	0.409374	0	0	2.79281	3.30458	ATR
mitochondrial transport (GO:0006839)	1/56	0.306284	0.409374	0	0	2.79281	3.30458	SLC25A31
regulation of mitotic nuclear division (GO:0007088)	1/57	0.310805	0.413904	0	0	2.7428	3.20521	NEK2
positive regulation of cell junction assembly (GO:1901890)	1/57	0.310805	0.413904	0	0	2.7428	3.20521	ROCK1
protein K48-linked ubiquitination (GO:0070936)	1/57	0.310805	0.413904	0	0	2.7428	3.20521	UBE2T
innate immune response (GO:0045087)	3/302	0.31318	0.416345	0	0	1.54618	1.79508	SETD2;TRIM59;PTK2
mitochondrion organization (GO:0007005)	2/175	0.315047	0.416345	0	0	1.77899	2.0548	AGTPBP1;VPS13C
receptor metabolic process (GO:0043112)	1/58	0.315298	0.416345	0	0	2.69455	3.11015	CLTC
negative regulation of hydrolase activity (GO:0051346)	1/58	0.315298	0.416345	0	0	2.69455	3.11015	RCC2
eye development (GO:0001654)	1/58	0.315298	0.416345	0	0	2.69455	3.11015	HIPK1
regulation of tumor necrosis factor-mediated signaling pathway (GO:0010803)	1/58	0.315298	0.416345	0	0	2.69455	3.11015	HIPK1
positive regulation of mitotic cell cycle phase transition (GO:1901992)	1/58	0.315298	0.416345	0	0	2.69455	3.11015	RCC2
regulation of intracellular signal transduction (GO:1902531)	4/437	0.316545	0.417489	0	0	1.42505	1.63922	TAF9;HIPK1;TAF2;ATR
phospholipid transport (GO:0015914)	1/59	0.319762	0.420719	0	0	2.64796	3.01914	ATP11B
mitotic DNA damage checkpoint signaling (GO:0044773)	1/59	0.319762	0.420719	0	0	2.64796	3.01914	STK33
regulation of translation (GO:0006417)	2/178	0.322207	0.423428	0	0	1.7484	1.98017	EIF5;DDX1
cellular protein catabolic process (GO:0044257)	1/60	0.324196	0.425023	0	0	2.60294	2.93197	CLTC
homophilic cell adhesion via plasma membrane adhesion molecules (GO:0007156)	1/60	0.324196	0.425023	0	0	2.60294	2.93197	NPTN
positive regulation of cellular biosynthetic process (GO:0031328)	2/180	0.326971	0.428149	0	0	1.72858	1.93235	FAF1;CLU
regulation of endocytosis (GO:0030100)	1/61	0.328602	0.429258	0	0	2.55943	2.84841	ROCK1
protein lipidation (GO:0006497)	1/61	0.328602	0.429258	0	0	2.55943	2.84841	DPM1
negative regulation of cytokine production (GO:0001818)	2/182	0.331727	0.4324	0	0	1.7092	1.88601	PCBP2;NPTN
double-strand break repair via nonhomologous end joining (GO:0006303)	1/62	0.33298	0.4324	0	0	2.51735	2.76826	LIG3
response to retinoic acid (GO:0032526)	1/62	0.33298	0.4324	0	0	2.51735	2.76826	SETX
I-kappaB kinase/NF-kappaB signaling (GO:0007249)	1/62	0.33298	0.4324	0	0	2.51735	2.76826	ROCK1
stress-activated MAPK cascade (GO:0051403)	1/62	0.33298	0.4324	0	0	2.51735	2.76826	CUL1
cilium assembly (GO:0060271)	3/314	0.334523	0.43389	0	0	1.48561	1.62681	IQCB1;RSPH1;NEK2
cellular response to reactive oxygen species (GO:0034614)	1/63	0.337329	0.435981	0	0	2.47662	2.69134	SETX
positive regulation of DNA metabolic process (GO:0051054)	1/63	0.337329	0.435981	0	0	2.47662	2.69134	OTUD4
positive regulation of viral process (GO:0048524)	1/63	0.337329	0.435981	0	0	2.47662	2.69134	PABPC1
antigen receptor-mediated signaling pathway (GO:0050851)	2/185	0.338842	0.437421	0	0	1.68093	1.81913	PSMC3;CUL1
negative regulation of intrinsic apoptotic signaling pathway (GO:2001243)	1/64	0.34165	0.437951	0	0	2.43718	2.61746	CLU
regulation of cellular ketone metabolic process (GO:0010565)	1/64	0.34165	0.437951	0	0	2.43718	2.61746	PSMC3
regulation of cilium assembly (GO:1902017)	1/64	0.34165	0.437951	0	0	2.43718	2.61746	TBC1D1
regulation of transcription initiation from RNA polymerase II promoter (GO:0060260)	1/64	0.34165	0.437951	0	0	2.43718	2.61746	MED13
tRNA processing (GO:0008033)	1/64	0.34165	0.437951	0	0	2.43718	2.61746	DDX1
pre-replicative complex assembly (GO:0036388)	1/64	0.34165	0.437951	0	0	2.43718	2.61746	PSMC3
regulation of RNA metabolic process (GO:0051252)	1/65	0.345943	0.442936	0	0	2.39898	2.54648	PCBP2
regulation of protein localization (GO:0032880)	1/66	0.350208	0.446831	0	0	2.36196	2.47823	AAK1
ERBB signaling pathway (GO:0038127)	1/66	0.350208	0.446831	0	0	2.36196	2.47823	PTK2
positive regulation of cell cycle (GO:0045787)	1/66	0.350208	0.446831	0	0	2.36196	2.47823	SPDYA
protein N-linked glycosylation (GO:0006487)	1/67	0.354445	0.450664	0	0	2.32605	2.41258	DPM1
regulation of epidermal growth factor receptor signaling pathway (GO:0042058)	1/67	0.354445	0.450664	0	0	2.32605	2.41258	EPS15
regulation of viral genome replication (GO:0045069)	1/67	0.354445	0.450664	0	0	2.32605	2.41258	PABPC1
cellular response to tumor necrosis factor (GO:0071356)	2/194	0.360046	0.457254	0	0	1.6014	1.63587	EIF5A;PSMC3
protein localization to membrane (GO:0072657)	2/195	0.362387	0.458146	0	0	1.59302	1.61698	ROCK1;RAPGEF6
negative regulation of cellular catabolic process (GO:0031330)	1/69	0.362839	0.458146	0	0	2.25741	2.28856	ROCK1
peptidyl-tyrosine phosphorylation (GO:0018108)	1/69	0.362839	0.458146	0	0	2.25741	2.28856	PTK2
RNA 3'-end processing (GO:0031123)	1/69	0.362839	0.458146	0	0	2.25741	2.28856	RNPS1
positive regulation of protein polymerization (GO:0032273)	1/69	0.362839	0.458146	0	0	2.25741	2.28856	SLAIN2
aerobic electron transport chain (GO:0019646)	1/70	0.366994	0.461798	0	0	2.22458	2.22994	COX6A1
negative regulation of viral process (GO:0048525)	1/70	0.366994	0.461798	0	0	2.22458	2.22994	LARP7
regulation of plasma membrane bounded cell projection assembly (GO:0120032)	1/70	0.366994	0.461798	0	0	2.22458	2.22994	TBC1D1
regulation of hematopoietic stem cell differentiation (GO:1902036)	1/71	0.371123	0.464902	0	0	2.19269	2.17344	PSMC3
Fc-gamma receptor signaling pathway involved in phagocytosis (GO:0038096)	1/71	0.371123	0.464902	0	0	2.19269	2.17344	PTK2
mitochondrial ATP synthesis coupled electron transport (GO:0042775)	1/71	0.371123	0.464902	0	0	2.19269	2.17344	COX6A1
positive regulation of cell population proliferation (GO:0008284)	4/474	0.371158	0.464902	0	0	1.31037	1.29874	SPDYA;STAMBP;BMI1;PTK2
regulation of macromolecule metabolic process (GO:0060255)	2/200	0.374046	0.466796	0	0	1.5524	1.52659	PCBP2;BMI1
negative regulation of epithelial cell proliferation (GO:0050680)	1/72	0.375226	0.466796	0	0	2.1617	2.11896	BRCA2
cell junction organization (GO:0034330)	1/72	0.375226	0.466796	0	0	2.1617	2.11896	PPFIA1
negative regulation of supramolecular fiber organization (GO:1902904)	1/72	0.375226	0.466796	0	0	2.1617	2.11896	CLU
Fc-gamma receptor signaling pathway (GO:0038094)	1/72	0.375226	0.466796	0	0	2.1617	2.11896	PTK2
positive regulation of neurogenesis (GO:0050769)	1/72	0.375226	0.466796	0	0	2.1617	2.11896	NPTN
negative regulation of cell adhesion (GO:0007162)	1/73	0.379301	0.468675	0	0	2.13157	2.06639	PTK2
antigen processing and presentation of exogenous peptide antigen via MHC class I, TAP-dependent (GO:0002479)	1/73	0.379301	0.468675	0	0	2.13157	2.06639	PSMC3
regulation of actin filament-based process (GO:0032970)	1/73	0.379301	0.468675	0	0	2.13157	2.06639	ROCK1
neurotransmitter transport (GO:0006836)	1/73	0.379301	0.468675	0	0	2.13157	2.06639	PPFIA1
endoplasmic reticulum organization (GO:0007029)	1/73	0.379301	0.468675	0	0	2.13157	2.06639	TMCC1
positive regulation of synaptic transmission (GO:0050806)	1/73	0.379301	0.468675	0	0	2.13157	2.06639	NPTN
regulation of angiogenesis (GO:0045765)	2/203	0.381	0.469187	0	0	1.529	1.47541	ROCK1;HIPK1
axon guidance (GO:0007411)	2/203	0.381	0.469187	0	0	1.529	1.47541	NPTN;PTK2
positive regulation of gene expression (GO:0010628)	4/482	0.38297	0.469187	0	0	1.28791	1.23613	SETX;ROCK1;SMARCA5;CLU
regulation of cytokine-mediated signaling pathway (GO:0001959)	1/74	0.383351	0.469187	0	0	2.10226	2.01566	HIPK1
negative regulation of protein binding (GO:0032091)	1/74	0.383351	0.469187	0	0	2.10226	2.01566	ROCK1
DNA damage response, signal transduction by p53 class mediator (GO:0030330)	1/74	0.383351	0.469187	0	0	2.10226	2.01566	USP10
Fc receptor mediated stimulatory signaling pathway (GO:0002431)	1/74	0.383351	0.469187	0	0	2.10226	2.01566	PTK2
mitotic nuclear division (GO:0140014)	1/74	0.383351	0.469187	0	0	2.10226	2.01566	KIF11
positive regulation of cellular process (GO:0048522)	5/625	0.383569	0.469187	0	0	1.24194	1.19007	USP47;FAF1;SPDYA;STAMBP;PTK2
regulation of hematopoietic progenitor cell differentiation (GO:1901532)	1/75	0.387374	0.47226	0	0	2.07375	1.96667	PSMC3
fibroblast growth factor receptor signaling pathway (GO:0008543)	1/75	0.387374	0.47226	0	0	2.07375	1.96667	SETX
regulation of transcription from RNA polymerase II promoter in response to hypoxia (GO:0061418)	1/75	0.387374	0.47226	0	0	2.07375	1.96667	PSMC3
post-translational protein modification (GO:0043687)	3/345	0.389415	0.473446	0	0	1.34881	1.27207	WSB1;PSMC3;CUL1
actomyosin structure organization (GO:0031032)	1/76	0.391371	0.473446	0	0	2.04599	1.91935	ROCK1
regulation of cell division (GO:0051302)	1/76	0.391371	0.473446	0	0	2.04599	1.91935	SETD2
cellular response to hormone stimulus (GO:0032870)	1/76	0.391371	0.473446	0	0	2.04599	1.91935	ATP1A1
positive regulation of growth (GO:0045927)	1/76	0.391371	0.473446	0	0	2.04599	1.91935	USP47
positive regulation of interleukin-6 production (GO:0032755)	1/76	0.391371	0.473446	0	0	2.04599	1.91935	C1QTNF4
RNA transport (GO:0050658)	1/76	0.391371	0.473446	0	0	2.04599	1.91935	RNPS1
negative regulation of developmental process (GO:0051093)	1/77	0.395342	0.475626	0	0	2.01897	1.87361	ROCK1
regulation of organelle assembly (GO:1902115)	1/77	0.395342	0.475626	0	0	2.01897	1.87361	TBC1D1
inorganic cation import across plasma membrane (GO:0098659)	1/77	0.395342	0.475626	0	0	2.01897	1.87361	ATP1A1
positive regulation of phosphatidylinositol 3-kinase signaling (GO:0014068)	1/77	0.395342	0.475626	0	0	2.01897	1.87361	PTK2
positive regulation of type I interferon production (GO:0032481)	1/77	0.395342	0.475626	0	0	2.01897	1.87361	SETD2
negative regulation of apoptotic signaling pathway (GO:2001234)	1/78	0.399288	0.478272	0	0	1.99265	1.8294	CLU
protein modification process (GO:0036211)	1/78	0.399288	0.478272	0	0	1.99265	1.8294	BAP1
negative regulation of blood vessel morphogenesis (GO:2000181)	1/78	0.399288	0.478272	0	0	1.99265	1.8294	ROCK1
antigen processing and presentation of exogenous peptide antigen via MHC class I (GO:0042590)	1/78	0.399288	0.478272	0	0	1.99265	1.8294	PSMC3
regulation of cellular response to heat (GO:1900034)	1/79	0.403207	0.480865	0	0	1.967	1.78664	ATR
regulation of ion transport (GO:0043269)	1/79	0.403207	0.480865	0	0	1.967	1.78664	ATP1A1
regulation of neuron differentiation (GO:0045664)	1/79	0.403207	0.480865	0	0	1.967	1.78664	ROCK1
positive regulation of proteasomal ubiquitin-dependent protein catabolic process (GO:0032436)	1/79	0.403207	0.480865	0	0	1.967	1.78664	CLU
ubiquitin-dependent protein catabolic process (GO:0006511)	3/354	0.405182	0.48184	0	0	1.31361	1.18675	PSMC3;FAF1;PCBP2
positive regulation of GTPase activity (GO:0043547)	2/214	0.406214	0.48184	0	0	1.44885	1.30523	TBC1D1;RAPGEF6
positive regulation of protein modification process (GO:0031401)	2/214	0.406214	0.48184	0	0	1.44885	1.30523	NPTN;PTK2
negative regulation of cellular component organization (GO:0051129)	1/80	0.407102	0.48184	0	0	1.94201	1.74527	CLU
regulation of NIK/NF-kappaB signaling (GO:1901222)	1/80	0.407102	0.48184	0	0	1.94201	1.74527	C1QTNF4
regulation of organelle organization (GO:0033043)	1/80	0.407102	0.48184	0	0	1.94201	1.74527	PTK2
glycerophospholipid metabolic process (GO:0006650)	1/80	0.407102	0.48184	0	0	1.94201	1.74527	GDPD1
activation of cysteine-type endopeptidase activity involved in apoptotic process (GO:0006919)	1/81	0.410971	0.485371	0	0	1.91764	1.70522	DIABLO
positive regulation of cellular amide metabolic process (GO:0034250)	1/81	0.410971	0.485371	0	0	1.91764	1.70522	CLU
regulation of cell growth (GO:0001558)	2/217	0.413007	0.48725	0	0	1.42842	1.26313	USP47;BAP1
regulation of G protein-coupled receptor signaling pathway (GO:0008277)	1/82	0.414816	0.488333	0	0	1.89387	1.66645	ROCK1
positive regulation of protein ubiquitination (GO:0031398)	1/82	0.414816	0.488333	0	0	1.89387	1.66645	BMI1
cellular response to lipid (GO:0071396)	2/219	0.417515	0.490196	0	0	1.41511	1.236	SETX;ATP1A1
peptide metabolic process (GO:0006518)	1/83	0.418635	0.490196	0	0	1.87067	1.6289	SPCS1
regulation of Notch signaling pathway (GO:0008593)	1/83	0.418635	0.490196	0	0	1.87067	1.6289	AAK1
regulation of osteoblast differentiation (GO:0045667)	1/83	0.418635	0.490196	0	0	1.87067	1.6289	PTK2
positive regulation of plasma membrane bounded cell projection assembly (GO:0120034)	1/83	0.418635	0.490196	0	0	1.87067	1.6289	ANLN
anaphase-promoting complex-dependent catabolic process (GO:0031145)	1/84	0.422429	0.493059	0	0	1.84804	1.59252	PSMC3
regulation of cytokinesis (GO:0032465)	1/84	0.422429	0.493059	0	0	1.84804	1.59252	SETD2
nuclear export (GO:0051168)	1/84	0.422429	0.493059	0	0	1.84804	1.59252	RNPS1
negative regulation of defense response (GO:0031348)	1/85	0.4262	0.49535	0	0	1.82595	1.55726	PCBP2
regulation of cell cycle G2/M phase transition (GO:1902749)	1/85	0.4262	0.49535	0	0	1.82595	1.55726	NEK2
retrograde vesicle-mediated transport, Golgi to endoplasmic reticulum (GO:0006890)	1/85	0.4262	0.49535	0	0	1.82595	1.55726	KIF11
positive regulation of protein catabolic process (GO:0045732)	1/85	0.4262	0.49535	0	0	1.82595	1.55726	FAF1
negative regulation of phosphorylation (GO:0042326)	1/86	0.429945	0.498645	0	0	1.80438	1.52307	ROCK1
regulation of Ras protein signal transduction (GO:0046578)	1/86	0.429945	0.498645	0	0	1.80438	1.52307	STAMBP
protein transport (GO:0015031)	3/369	0.431193	0.499563	0	0	1.25881	1.05891	TBC1D1;CLTC;CLU
negative regulation of angiogenesis (GO:0016525)	1/87	0.433666	0.500841	0	0	1.78331	1.48992	ROCK1
regulation of transcription from RNA polymerase II promoter in response to stress (GO:0043618)	1/87	0.433666	0.500841	0	0	1.78331	1.48992	PSMC3
sodium ion transmembrane transport (GO:0035725)	1/87	0.433666	0.500841	0	0	1.78331	1.48992	ATP1A1
positive regulation of protein phosphorylation (GO:0001934)	3/371	0.434632	0.501428	0	0	1.25184	1.0431	SPDYA;NPTN;PTK2
negative regulation of binding (GO:0051100)	1/88	0.437364	0.50352	0	0	1.76272	1.45775	ROCK1
retrograde transport, endosome to Golgi (GO:0042147)	1/88	0.437364	0.50352	0	0	1.76272	1.45775	CLTC
regulation of cysteine-type endopeptidase activity involved in apoptotic process (GO:0043281)	1/89	0.441037	0.505096	0	0	1.7426	1.42654	USP47
regulation of endothelial cell migration (GO:0010594)	1/89	0.441037	0.505096	0	0	1.7426	1.42654	PTK2
regulation of type I interferon production (GO:0032479)	1/89	0.441037	0.505096	0	0	1.7426	1.42654	PCBP2
transforming growth factor beta receptor signaling pathway (GO:0007179)	1/89	0.441037	0.505096	0	0	1.7426	1.42654	PTK2
protein import (GO:0017038)	1/89	0.441037	0.505096	0	0	1.7426	1.42654	CLU
regulation of autophagy (GO:0010506)	2/231	0.444188	0.507155	0	0	1.34013	1.08753	ROCK1;USP10
cellular amino acid catabolic process (GO:0009063)	1/90	0.444686	0.507155	0	0	1.72293	1.39624	DLD
negative regulation of translation (GO:0017148)	1/90	0.444686	0.507155	0	0	1.72293	1.39624	ROCK1
positive regulation of autophagy (GO:0010508)	1/90	0.444686	0.507155	0	0	1.72293	1.39624	ROCK1
regulation of actin cytoskeleton organization (GO:0032956)	1/91	0.448312	0.510229	0	0	1.7037	1.36682	ROCK1
regulation of stem cell differentiation (GO:2000736)	1/91	0.448312	0.510229	0	0	1.7037	1.36682	PSMC3
cellular response to fibroblast growth factor stimulus (GO:0044344)	1/92	0.451915	0.513263	0	0	1.6849	1.33825	SETX
Wnt signaling pathway (GO:0016055)	1/92	0.451915	0.513263	0	0	1.6849	1.33825	CUL1
regulation of heart contraction (GO:0008016)	1/93	0.455494	0.516258	0	0	1.6665	1.31049	ATP1A1
cytoplasmic translation (GO:0002181)	1/93	0.455494	0.516258	0	0	1.6665	1.31049	EIF3I
axonogenesis (GO:0007409)	2/240	0.463748	0.52507	0	0	1.28887	0.990381	NPTN;PTK2
protein maturation (GO:0051604)	1/97	0.469579	0.530576	0	0	1.59674	1.207	NAA15
positive regulation of cold-induced thermogenesis (GO:0120162)	1/97	0.469579	0.530576	0	0	1.59674	1.207	GNAS
negative regulation of neuron death (GO:1901215)	1/98	0.473044	0.53394	0	0	1.5802	1.18288	BTBD10
positive regulation of intracellular signal transduction (GO:1902533)	4/546	0.475897	0.535708	0	0	1.13208	0.84063	C1QTNF4;ROCK1;DDX1;PTK2
sensory perception of chemical stimulus (GO:0007606)	1/99	0.476486	0.535708	0	0	1.56399	1.15941	GNAS
mRNA-containing ribonucleoprotein complex export from nucleus (GO:0071427)	1/99	0.476486	0.535708	0	0	1.56399	1.15941	RNPS1
positive regulation of DNA-binding transcription factor activity (GO:0051091)	2/246	0.476565	0.535708	0	0	1.25679	0.931469	TRIM37;CLU
cellular response to chemical stress (GO:0062197)	1/101	0.483303	0.54217	0	0	1.53256	1.11434	SETX
positive regulation of cell cycle process (GO:0090068)	1/101	0.483303	0.54217	0	0	1.53256	1.11434	RCC2
protein O-linked glycosylation (GO:0006493)	1/102	0.486679	0.543177	0	0	1.51731	1.09269	DPM1
regulation of protein catabolic process (GO:0042176)	1/102	0.486679	0.543177	0	0	1.51731	1.09269	FAF1
positive regulation of cell growth (GO:0030307)	1/102	0.486679	0.543177	0	0	1.51731	1.09269	USP47
positive regulation of cellular protein metabolic process (GO:0032270)	1/102	0.486679	0.543177	0	0	1.51731	1.09269	FAF1
positive regulation of vasculature development (GO:1904018)	1/102	0.486679	0.543177	0	0	1.51731	1.09269	HIPK1
positive regulation of signal transduction (GO:0009967)	2/252	0.489197	0.545406	0	0	1.22625	0.876757	AAK1;NPTN
protein targeting to ER (GO:0045047)	1/103	0.490033	0.545406	0	0	1.50236	1.07161	SPCS1
transmembrane receptor protein tyrosine kinase signaling pathway (GO:0007169)	3/404	0.490169	0.545406	0	0	1.14688	0.81773	SETX;ROCK1;PTK2
regulation of canonical Wnt signaling pathway (GO:0060828)	2/253	0.491284	0.546092	0	0	1.2213	0.86802	USP47;PSMC3
mRNA transport (GO:0051028)	1/104	0.493364	0.547849	0	0	1.48769	1.05107	RNPS1
activation of GTPase activity (GO:0090630)	1/105	0.496675	0.550467	0	0	1.47332	1.03106	TBC1D1
regulation of cell migration (GO:0030334)	3/408	0.496726	0.550467	0	0	1.13532	0.794399	ROCK1;RCC2;PTK2
protein processing (GO:0016485)	1/106	0.499964	0.551823	0	0	1.45921	1.01155	SPCS1
chromosome organization (GO:0051276)	1/106	0.499964	0.551823	0	0	1.45921	1.01155	TOP2A
RNA export from nucleus (GO:0006405)	1/106	0.499964	0.551823	0	0	1.45921	1.01155	RNPS1
positive regulation of protein serine/threonine kinase activity (GO:0071902)	1/106	0.499964	0.551823	0	0	1.45921	1.01155	SPDYA
mRNA export from nucleus (GO:0006406)	1/107	0.503231	0.554871	0	0	1.44537	0.992544	RNPS1
lipid transport (GO:0006869)	1/109	0.509703	0.561442	0	0	1.41846	0.95594	GM2A
regulation of interleukin-6 production (GO:0032675)	1/110	0.512907	0.564404	0	0	1.40538	0.938314	C1QTNF4
regulation of protein serine/threonine kinase activity (GO:0071900)	1/111	0.516091	0.567338	0	0	1.39253	0.92112	GTF2H1
regulation of protein phosphorylation (GO:0001932)	2/266	0.517925	0.568783	0	0	1.16039	0.763452	NPTN;PTK2
positive regulation of metabolic process (GO:0009893)	1/113	0.522396	0.573119	0	0	1.36752	0.887973	GNAS
organelle assembly (GO:0070925)	3/425	0.524121	0.574437	0	0	1.08863	0.70329	IQCB1;ANLN;NEK2
cellular response to transforming growth factor beta stimulus (GO:0071560)	1/114	0.525518	0.575393	0	0	1.35535	0.871995	PTK2
positive regulation of protein metabolic process (GO:0051247)	1/115	0.52862	0.578211	0	0	1.3434	0.856396	CLU
positive regulation of angiogenesis (GO:0045766)	1/116	0.531702	0.579846	0	0	1.33165	0.841165	HIPK1
ion transport (GO:0006811)	1/116	0.531702	0.579846	0	0	1.33165	0.841165	ATP11B
sphingolipid metabolic process (GO:0006665)	1/116	0.531702	0.579846	0	0	1.33165	0.841165	GM2A
adenylate cyclase-activating G protein-coupled receptor signaling pathway (GO:0007189)	1/118	0.537805	0.584177	0	0	1.30875	0.811765	GNAS
regulation of cellular response to stress (GO:0080135)	1/118	0.537805	0.584177	0	0	1.30875	0.811765	ATR
negative regulation of response to external stimulus (GO:0032102)	1/118	0.537805	0.584177	0	0	1.30875	0.811765	PCBP2
regulation of protein binding (GO:0043393)	1/118	0.537805	0.584177	0	0	1.30875	0.811765	ROCK1
positive regulation of cysteine-type endopeptidase activity involved in apoptotic process (GO:0043280)	1/119	0.540827	0.586878	0	0	1.2976	0.797574	DIABLO
defense response to symbiont (GO:0140546)	1/124	0.555646	0.602362	0	0	1.24453	0.731317	SETD2
regulation of cell population proliferation (GO:0042127)	5/764	0.557394	0.603127	0	0	1.00717	0.588672	SPDYA;STAMBP;CLU;PTK2;BAP1
protein targeting (GO:0006605)	1/125	0.558553	0.603127	0	0	1.23443	0.718942	SPCS1
cellular response to oxidative stress (GO:0034599)	1/125	0.558553	0.603127	0	0	1.23443	0.718942	SETX
platelet degranulation (GO:0002576)	1/125	0.558553	0.603127	0	0	1.23443	0.718942	CLU
phosphatidylinositol biosynthetic process (GO:0006661)	1/126	0.56144	0.605052	0	0	1.2245	0.706841	DPM1
synapse organization (GO:0050808)	1/126	0.56144	0.605052	0	0	1.2245	0.706841	PPFIA1
plasma membrane bounded cell projection organization (GO:0120036)	1/128	0.567159	0.610615	0	0	1.20509	0.683426	ROCK1
positive regulation of macromolecule biosynthetic process (GO:0010557)	1/129	0.56999	0.61246	0	0	1.19562	0.672098	FAF1
muscle contraction (GO:0006936)	1/129	0.56999	0.61246	0	0	1.19562	0.672098	ROCK1
regulation of primary metabolic process (GO:0080090)	1/130	0.572804	0.614279	0	0	1.18629	0.661014	PSMC3
protein glycosylation (GO:0006486)	1/130	0.572804	0.614279	0	0	1.18629	0.661014	DPM1
cellular response to hypoxia (GO:0071456)	1/131	0.575598	0.616293	0	0	1.1771	0.650166	PSMC3
regulation of cell cycle (GO:0051726)	2/296	0.575806	0.616293	0	0	1.04039	0.574279	BAP1;LIN52
regulation of transcription by RNA polymerase II (GO:0006357)	14/2206	0.579602	0.61975	0	0	0.973336	0.530871	EIF5A;PCGF5;TAF9;SMARCA5;LARP7;GTF2H1;BMI1;ARID1A;SETX;MED13;PSMC3;TRIM37;LCORL;GLYR1
defense response to virus (GO:0051607)	1/133	0.581134	0.620178	0	0	1.15915	0.629156	SETD2
transmembrane receptor protein serine/threonine kinase signaling pathway (GO:0007178)	1/133	0.581134	0.620178	0	0	1.15915	0.629156	PTK2
organic substance transport (GO:0071702)	1/136	0.589303	0.628284	0	0	1.13322	0.599262	GM2A
potassium ion transmembrane transport (GO:0071805)	1/139	0.597314	0.636207	0	0	1.10841	0.571179	ATP1A1
neuron projection morphogenesis (GO:0048812)	1/140	0.59995	0.637774	0	0	1.10038	0.562196	ROCK1
enzyme linked receptor protein signaling pathway (GO:0007167)	1/140	0.59995	0.637774	0	0	1.10038	0.562196	PTK2
protein localization to organelle (GO:0033365)	1/142	0.60517	0.642649	0	0	1.08467	0.544768	DDX1
negative regulation of DNA-binding transcription factor activity (GO:0043433)	1/143	0.607755	0.642649	0	0	1.07697	0.536315	TRIM37
neuron development (GO:0048666)	1/143	0.607755	0.642649	0	0	1.07697	0.536315	ROCK1
nitrogen compound transport (GO:0071705)	1/143	0.607755	0.642649	0	0	1.07697	0.536315	ATP11B
monocarboxylic acid metabolic process (GO:0032787)	1/143	0.607755	0.642649	0	0	1.07697	0.536315	DLD
cellular macromolecule biosynthetic process (GO:0034645)	2/314	0.608054	0.642649	0	0	0.979467	0.487277	RNPS1;ATR
positive regulation of cytosolic calcium ion concentration (GO:0007204)	1/147	0.617927	0.652455	0	0	1.04725	0.504132	NPTN
regulation of cytosolic calcium ion concentration (GO:0051480)	1/148	0.620429	0.653837	0	0	1.04008	0.496475	NPTN
positive regulation of intracellular protein transport (GO:0090316)	1/148	0.620429	0.653837	0	0	1.04008	0.496475	BAP1
negative regulation of gene expression (GO:0010629)	2/322	0.621783	0.654634	0	0	0.95459	0.453587	NPTN;BMI1
positive regulation of hydrolase activity (GO:0051345)	1/149	0.622915	0.655196	0	0	1.033	0.488965	RAPGEF6
regulation of cytokine production (GO:0001817)	1/150	0.625384	0.656534	0	0	1.02601	0.481599	NPTN
cellular response to organic cyclic compound (GO:0071407)	1/150	0.625384	0.656534	0	0	1.02601	0.481599	ATP1A1
cellular protein localization (GO:0034613)	2/329	0.633492	0.664409	0	0	0.933821	0.426296	TBC1D1;CLTC
cellular response to growth factor stimulus (GO:0071363)	1/158	0.644571	0.674458	0	0	0.973337	0.427461	SETX
skeletal system development (GO:0001501)	1/158	0.644571	0.674458	0	0	0.973337	0.427461	GNAS
intracellular protein transport (GO:0006886)	2/336	0.64492	0.674458	0	0	0.913922	0.400873	TBC1D1;CLTC
positive regulation of protein kinase B signaling (GO:0051897)	1/161	0.651511	0.680702	0	0	0.954942	0.409155	PTK2
rRNA metabolic process (GO:0016072)	1/162	0.653795	0.682437	0	0	0.948962	0.403273	HEATR1
heart development (GO:0007507)	1/164	0.658318	0.686504	0	0	0.937224	0.391823	PTK2
positive regulation of multicellular organismal process (GO:0051240)	2/345	0.6592	0.686772	0	0	0.889532	0.370693	ROCK1;GNAS
negative regulation of canonical Wnt signaling pathway (GO:0090090)	1/165	0.660557	0.686879	0	0	0.931462	0.386251	PSMC3
adenylate cyclase-modulating G protein-coupled receptor signaling pathway (GO:0007188)	1/165	0.660557	0.686879	0	0	0.931462	0.386251	GNAS
regulation of MAPK cascade (GO:0043408)	1/166	0.662782	0.688539	0	0	0.925769	0.380778	ROCK1
supramolecular fiber organization (GO:0097435)	2/351	0.668465	0.693786	0	0	0.87397	0.35201	HOOK1;SLAIN2
cell-cell adhesion via plasma-membrane adhesion molecules (GO:0098742)	1/170	0.671537	0.696314	0	0	0.903674	0.359831	NPTN
neuron projection development (GO:0031175)	1/171	0.67369	0.697228	0	0	0.898313	0.35482	ROCK1
positive regulation of I-kappaB kinase/NF-kappaB signaling (GO:0043123)	1/171	0.67369	0.697228	0	0	0.898313	0.35482	DDX1
gene expression (GO:0010467)	2/356	0.676032	0.698991	0	0	0.861405	0.337254	SETX;RNPS1
rRNA processing (GO:0006364)	1/173	0.677955	0.700319	0	0	0.887777	0.345057	HEATR1
glycerophospholipid biosynthetic process (GO:0046474)	1/177	0.686319	0.708291	0	0	0.867424	0.32651	DDHD2
negative regulation of immune response (GO:0050777)	1/178	0.688376	0.709746	0	0	0.86248	0.322067	PCBP2
regulated exocytosis (GO:0045055)	1/180	0.69245	0.713276	0	0	0.852756	0.313404	CLU
negative regulation of cellular macromolecule biosynthetic process (GO:2000113)	3/547	0.694096	0.7143	0	0	0.839191	0.306426	USP47;BAP1;ATR
regulation of gene expression (GO:0010468)	6/1079	0.708951	0.728903	0	0	0.847654	0.291566	ROCK1;PCBP2;GPBP1L1;BRCA2;BMI1;CLU
negative regulation of cell differentiation (GO:0045596)	1/191	0.713931	0.732648	0	0	0.802938	0.270565	IQCB1
negative regulation of Wnt signaling pathway (GO:0030178)	1/191	0.713931	0.732648	0	0	0.802938	0.270565	PSMC3
ribosome biogenesis (GO:0042254)	1/192	0.715809	0.73325	0	0	0.798693	0.267037	HEATR1
positive regulation of macromolecule metabolic process (GO:0010604)	2/384	0.715855	0.73325	0	0	0.79712	0.266459	ROCK1;CLU
regulation of programmed cell death (GO:0043067)	1/194	0.719527	0.736322	0	0	0.790336	0.260148	CLU
regulation of signal transduction (GO:0009966)	1/198	0.726819	0.743091	0	0	0.774131	0.247008	CLU
ncRNA processing (GO:0034470)	1/201	0.732164	0.747858	0	0	0.762403	0.23768	HEATR1
regulation of protein kinase B signaling (GO:0051896)	1/207	0.742545	0.757756	0	0	0.739971	0.220268	PTK2
negative regulation of transcription, DNA-templated (GO:0045892)	5/948	0.743567	0.758092	0	0	0.802842	0.237879	USP47;LARP7;TRIM37;BMI1;BAP1
protein modification by small protein conjugation (GO:0032446)	2/409	0.747893	0.761795	0	0	0.747197	0.217057	UBE2T;CUL1
cellular protein metabolic process (GO:0044267)	2/417	0.757476	0.770839	0	0	0.732492	0.203459	SPCS1;BAP1
positive regulation of cell motility (GO:2000147)	1/221	0.765241	0.778019	0	0	0.692389	0.185259	PTK2
regulation of nucleic acid-templated transcription (GO:1903506)	2/430	0.772383	0.784197	0	0	0.709769	0.183316	GPBP1L1;BRCA2
cytokine-mediated signaling pathway (GO:0019221)	3/621	0.772749	0.784197	0	0	0.735876	0.18971	EIF5A;PSMC3;CUL1
cilium organization (GO:0044782)	1/228	0.775833	0.786598	0	0	0.670799	0.170261	IQCB1
apoptotic process (GO:0006915)	1/231	0.780226	0.790321	0	0	0.661948	0.164277	DIABLO
negative regulation of nucleic acid-templated transcription (GO:1903507)	2/464	0.807672	0.817367	0	0	0.656385	0.140203	USP47;BAP1
regulation of cellular macromolecule biosynthetic process (GO:2000112)	2/468	0.81149	0.820474	0	0	0.650617	0.135903	GPBP1L1;BRCA2
negative regulation of transcription by RNA polymerase II (GO:0000122)	3/684	0.826072	0.833571	0	0	0.665614	0.127181	LARP7;TRIM37;BMI1
protein-containing complex assembly (GO:0065003)	1/267	0.826726	0.833571	0	0	0.571312	0.108711	CUL1
negative regulation of signal transduction (GO:0009968)	1/267	0.826726	0.833571	0	0	0.571312	0.108711	OTUD4
positive regulation of cell migration (GO:0030335)	1/269	0.829001	0.835097	0	0	0.566991	0.10633	PTK2
positive regulation of MAPK cascade (GO:0043410)	1/274	0.834561	0.839155	0	0	0.556464	0.100636	ROCK1
inorganic cation transmembrane transport (GO:0098662)	1/274	0.834561	0.839155	0	0	0.556464	0.100636	ATP1A1
proteolysis (GO:0006508)	1/287	0.848192	0.852079	0	0	0.530818	0.0873985	SPCS1
regulation of transcription, DNA-templated (GO:0006355)	11/2244	0.875644	0.878852	0	0	0.730099	0.0969536	USP47;MED13;PCGF5;SMARCA5;GPBP1L1;GTF2H1;NAA15;BRCA2;ARID1A;LCORL;BAP1
cellular response to oxygen-containing compound (GO:1901701)	1/323	0.880392	0.882809	0	0	0.470605	0.0599492	SETX
positive regulation of cytokine production (GO:0001819)	1/335	0.88954	0.891166	0	0	0.453419	0.0530729	C1QTNF4
negative regulation of cell population proliferation (GO:0008285)	1/379	0.917525	0.918363	0	0	0.399738	0.0344077	BAP1
cellular response to cytokine stimulus (GO:0071345)	1/482	0.958486	0.958486	0	0	0.312479	0.0132492	USP10

## Sheet: EnrichR GO (MGI Phenotype)
EnrichR GO (MGI Phenotype)
Term	Overlap	P-value	Adjusted P-value	Old P-value	Old Adjusted P-value	Odds Ratio	Combined Score	Genes
male infertility MP:0001925	20/455	1.52236e-11	1.11741e-08	0	0	8.1233	202.337	PIWIL1;SUN1;AGTPBP1;DDX4;SYCP2;SPO11;TEX101;TEX15;BRCA2;SETX;STK33;BOLL;RSPH1;SPDYA;RNF17;POC1A;TRIM37;HORMAD1;SLC25A31;SYCP3
arrest of male meiosis MP:0008261	11/97	3.52752e-11	1.2946e-08	0	0	21.2648	511.798	SETX;PIWIL1;SUN1;DDX4;SYCP2;SPO11;SPDYA;HORMAD1;TEX15;SLC25A31;SYCP3
azoospermia MP:0005159	12/156	4.3221e-10	1.05747e-07	0	0	13.9308	300.377	SETX;PIWIL1;BOLL;SUN1;AGTPBP1;SYCP2;SPO11;RNF17;POC1A;HORMAD1;SYCP3;BRCA2
decreased testis weight MP:0004852	12/216	1.74708e-08	3.20589e-06	0	0	9.80359	175.119	PIWIL1;BOLL;SUN1;SYCP2;SPO11;STRBP;HORMAD1;TEX15;SLC25A31;SYCP3;BUB1;ATR
abnormal double-strand DNA break repair MP:0010948	6/47	5.79509e-07	7.67673e-05	0	0	23.4017	336.073	SETX;SPO11;SPDYA;HORMAD1;TEX15;BRCA2
arrest of spermatogenesis MP:0001155	7/76	6.27526e-07	7.67673e-05	0	0	16.3317	233.241	PIWIL1;BOLL;SPO11;HOOK1;RNF17;POC1A;HORMAD1
abnormal female meiosis MP:0005168	6/54	1.34302e-06	0.000140825	0	0	19.9819	270.166	SUN1;SYCP2;SPO11;SPDYA;HORMAD1;SYCP3
small testis MP:0001147	12/341	2.36935e-06	0.000217388	0	0	6.04018	78.2379	SETX;BOLL;SUN1;SYCP2;SPO11;RNF17;TRIM37;HORMAD1;SLC25A31;BRCA2;RAPGEF6;BUB1
abnormal chromosomal synapsis MP:0009451	4/16	2.91932e-06	0.000238087	0	0	52.5344	669.507	SUN1;SPO11;SPDYA;HORMAD1
small seminiferous tubules MP:0001153	6/71	6.80488e-06	0.000499478	0	0	14.7432	175.412	DDX4;SYCP2;SPO11;RNF17;SYCP3;BUB1
abnormal spermatocyte morphology MP:0006379	5/56	3.14508e-05	0.00209863	0	0	15.5443	161.149	SUN1;DDX4;SPDYA;SLC25A31;SYCP3
abnormal male meiosis MP:0005169	5/61	4.77278e-05	0.00291935	0	0	14.1529	140.821	SETX;SUN1;SPO11;SPDYA;HORMAD1
embryonic lethality between implantation and somite formation, complete penetrance MP:0011096	9/266	6.16959e-05	0.00348344	0	0	5.67634	55.0224	EIF5A;CUL1;SMARCA5;REV3L;KIF11;ARID1A;DLD;BUB1;ATR
embryonic growth arrest MP:0001730	9/271	7.11781e-05	0.00373177	0	0	5.56659	53.1627	PSMC3;CUL1;SMARCA5;REV3L;KIF11;HORMAD1;ARID1A;DLD;STRN3
testicular atrophy MP:0003205	4/47	0.000244804	0.0119791	0	0	14.6379	121.715	DDX4;AGTPBP1;SPDYA;RAPGEF6
abnormal synaptonemal complex MP:0009452	3/21	0.000327583	0.0137012	0	0	26.0525	209.039	SPO11;SPDYA;HORMAD1
absent oocytes MP:0004805	3/21	0.000327583	0.0137012	0	0	26.0525	209.039	SUN1;TRIM37;ATR
abnormal visceral yolk sac morphology MP:0001718	5/92	0.000335996	0.0137012	0	0	9.09563	72.7506	SETD2;REV3L;BRCA2;ARID1A;BAP1
preweaning lethality, complete penetrance MP:0011100	21/1441	0.000393629	0.0152065	0	0	2.50323	19.6256	TOP2A;CCT3;USP10;DDX1;SMARCA5;SLAIN2;ATP1A1;GTF2E2;STRN3;DPM1;EIF1AD;CECR2;DMXL2;PPFIA1;REV3L;POC1A;BUB1;BAP1;TAF2;GLYR1;ATR
failure of embryo implantation MP:0001728	3/25	0.000555841	0.0197504	0	0	21.3114	159.729	PSMC3;KIF11;HORMAD1
abnormal male germ cell apoptosis MP:0008280	5/103	0.000565066	0.0197504	0	0	8.0702	60.3536	SETX;BOLL;SYCP2;HORMAD1;SLC25A31
abnormal spermatid morphology MP:0006380	5/107	0.000672182	0.0223458	0	0	7.75216	56.6294	PIWIL1;RSPH1;HOOK1;SPO11;SPDYA
abnormal preimplantation embryo development MP:0009781	3/27	0.00070021	0.0223458	0	0	19.5335	141.894	EIF5A;KIF11;HORMAD1
abnormal spermatogenesis MP:0001156	6/177	0.00106412	0.0325442	0	0	5.57414	38.1584	BOLL;HOOK1;SPO11;STRBP;TEX15;RAPGEF6
absent germ cells MP:0004806	2/9	0.0014649	0.0430094	0	0	44.3371	289.342	TRIM37;BRCA2
abnormal Purkinje cell morphology MP:0000877	4/78	0.00167659	0.0473314	0	0	8.49249	54.2755	SUN1;GM2A;HERC1;IREB2
decreased primordial germ cell proliferation MP:0030934	2/10	0.00182334	0.0495678	0	0	38.793	244.671	DDX4;LARP7
abnormal male germ cell morphology MP:0006362	3/39	0.00206695	0.0541837	0	0	13.0144	80.4511	PIWIL1;AGTPBP1;TRIM37
abnormal chiasmata formation MP:0008966	2/11	0.00221906	0.0561651	0	0	34.4809	210.702	SPDYA;HORMAD1
early cellular replicative senescence MP:0008008	3/43	0.00273891	0.0669849	0	0	11.7106	69.095	BRCA2;BUB1;ATR
decreased thigmotaxis MP:0020870	4/90	0.00282906	0.0669849	0	0	7.30306	42.853	IQCB1;STRBP;NPTN;STRN3
abnormal superior colliculus morphology MP:0000904	2/13	0.00312036	0.0715733	0	0	28.2088	162.759	STRBP;IREB2
decreased Purkinje cell number MP:0000880	3/47	0.00353143	0.0760209	0	0	10.6439	60.0959	AGTPBP1;HERC1;IREB2
increased lymphoma incidence MP:0012431	4/96	0.00356991	0.0760209	0	0	6.82471	38.4587	TRIM37;BRCA2;BUB1;BAP1
enlarged allantois MP:0004556	2/14	0.00362498	0.0760209	0	0	25.8568	145.313	BRCA2;PTK2
abnormal meiosis MP:0001930	2/15	0.00416493	0.0845965	0	0	23.8666	130.814	SPO11;HORMAD1
decreased lean body mass MP:0003961	7/311	0.0042644	0.0845965	0	0	3.66287	19.9899	EIF1AD;TBC1D1;STK33;HERC1;USP10;DMXL2;GNAS
abnormal auditory brainstem response MP:0004738	6/238	0.00467038	0.0862645	0	0	4.0958	21.9802	SUN1;AGTPBP1;HERC1;AAK1;NPTN;NEK2
abnormal spermiogenesis MP:0001932	3/52	0.00470106	0.0862645	0	0	9.55536	51.2164	SETX;BOLL;HOOK1
decreased oocyte number MP:0005431	3/52	0.00470106	0.0862645	0	0	9.55536	51.2164	SPO11;SPDYA;TRIM37
female infertility MP:0001926	6/244	0.00526381	0.0934792	0	0	3.99133	20.9421	SUN1;SPO11;SPDYA;TRIM37;HORMAD1;BRCA2
decreased tumor latency MP:0010308	2/17	0.00534895	0.0934792	0	0	20.6823	108.186	BRCA2;BUB1
embryonic lethality between somite formation and embryo turning, incomplete penetrance MP:0011107	2/18	0.00599209	0.102284	0	0	19.3887	99.218	FGL2;LIG3
abnormal amnion morphology MP:0005029	2/19	0.00666869	0.106409	0	0	18.2472	91.4247	BRCA2;PTK2
increased ovary tumor incidence MP:0008000	2/19	0.00666869	0.106409	0	0	18.2472	91.4247	TRIM37;BAP1
decreased tumor incidence MP:0002052	2/19	0.00666869	0.106409	0	0	18.2472	91.4247	BRCA2;BUB1
abnormal embryonic neuroepithelium morphology MP:0004261	3/61	0.00733857	0.110524	0	0	8.06897	39.6558	REV3L;TRIM59;PTK2
abnormal startle reflex MP:0001486	3/61	0.00733857	0.110524	0	0	8.06897	39.6558	SUN1;STRBP;NPTN
abnormal oogenesis MP:0001931	2/20	0.00737831	0.110524	0	0	17.2326	84.5986	SPO11;ATR
abnormal cerebellar cortex morphology MP:0004097	2/21	0.0081205	0.112461	0	0	16.3248	78.5774	GM2A;GNAS
increased basal metabolism MP:0008965	2/21	0.0081205	0.112461	0	0	16.3248	78.5774	TBC1D1;GNAS
small gonad MP:0001116	2/21	0.0081205	0.112461	0	0	16.3248	78.5774	POC1A;TRIM37
absent heartbeat MP:0004086	2/21	0.0081205	0.112461	0	0	16.3248	78.5774	ARID1A;PTK2
decreased embryo size MP:0001698	9/539	0.00869288	0.117072	0	0	2.71417	12.8794	CUL1;REV3L;LIG3;KIF11;BRCA2;ARID1A;DLD;PTK2;STRN3
oligozoospermia MP:0002687	5/196	0.00917056	0.117072	0	0	4.12126	19.3359	RSPH1;AGTPBP1;STRBP;RAPGEF6;BUB1
decreased mean corpuscular volume MP:0002591	4/127	0.00952503	0.117072	0	0	5.09666	23.719	SETD2;ROCK1;RCC2;IREB2
forebrain hypoplasia MP:0000784	2/23	0.00970078	0.117072	0	0	14.7686	68.4606	SETD2;ARID1A
increased apoptosis MP:0006042	4/128	0.00978386	0.117072	0	0	5.0553	23.391	USP10;CUL1;BRCA2;ATR
embryonic lethality prior to organogenesis MP:0013292	7/364	0.00979	0.117072	0	0	3.11063	14.391	TOP2A;EIF1AD;DDX1;BUB1;GTF2E2;ATR;STRN3
Purkinje cell degeneration MP:0000876	3/68	0.00988894	0.117072	0	0	7.19746	33.2259	AGTPBP1;HERC1;IREB2
decreased incidence of tumors by chemical induction MP:0004502	3/68	0.00988894	0.117072	0	0	7.19746	33.2259	BRCA2;HIPK1;RALGDS
decreased respiratory quotient MP:0010379	3/68	0.00988894	0.117072	0	0	7.19746	33.2259	TBC1D1;STRBP;TRIM37
spontaneous chromosome breakage MP:0004029	2/24	0.010538	0.119104	0	0	14.0966	64.1785	REV3L;ATR
abnormal thalamus morphology MP:0000832	2/24	0.010538	0.119104	0	0	14.0966	64.1785	AGTPBP1;IREB2
decreased litter size MP:0001935	6/283	0.0105474	0.119104	0	0	3.42256	15.5791	AGTPBP1;SYCP2;HOOK1;STRBP;SYCP3;BUB1
decreased primordial germ cell number MP:0008392	2/25	0.011406	0.126849	0	0	13.483	60.3178	DDX4;LARP7
increased circulating phosphate level MP:0001566	3/73	0.0119887	0.129828	0	0	6.68166	29.5583	SUN1;NPTN;GNAS
impaired coordination MP:0001405	7/379	0.0120277	0.129828	0	0	2.98291	13.1861	SUN1;AGTPBP1;HERC1;GM2A;FAF1;IREB2;COX6A1
abnormal seminiferous tubule morphology MP:0002216	4/137	0.0123207	0.131064	0	0	4.71106	20.7121	SETX;SPO11;POC1A;RAPGEF6
asthenozoospermia MP:0002675	4/139	0.0129364	0.135647	0	0	4.6408	20.1769	STK33;AGTPBP1;STRBP;RAPGEF6
open neural tube MP:0000929	4/140	0.0132514	0.136994	0	0	4.60644	19.9166	SETD2;LARP7;BRCA2;ARID1A
abnormal placenta morphology MP:0001711	4/141	0.0135713	0.138352	0	0	4.57259	19.6612	DPM1;ARID1A;BAP1;ATR
abnormal cerebellar Purkinje cell layer MP:0000875	2/28	0.0141906	0.142684	0	0	11.9255	50.745	AGTPBP1;HERC1
decreased ovary weight MP:0004856	2/29	0.0151776	0.150545	0	0	11.4832	48.091	SPO11;ATR
failure to gastrulate MP:0001696	3/82	0.0163679	0.160187	0	0	5.91777	24.3365	TRIM59;ARID1A;STRN3
abnormal DNA methylation MP:0008877	2/31	0.0172372	0.164182	0	0	10.6902	43.4095	GNAS;BAP1
reduced male fertility MP:0001922	5/230	0.0172981	0.164182	0	0	3.49244	14.1694	AGTPBP1;HOOK1;STRBP;RAPGEF6;BUB1
decreased circulating total protein level MP:0005567	3/84	0.0174472	0.164182	0	0	5.77107	23.3646	RCC2;AAK1;GLYR1
increased carcinoma incidence MP:0002038	2/32	0.0183091	0.170112	0	0	10.3333	41.337	TRIM37;BRCA2
increased mean corpuscular volume MP:0002590	4/155	0.0185729	0.170406	0	0	4.1457	16.525	TOP2A;STRBP;AAK1;NPTN
decreased fibroblast proliferation MP:0011704	3/87	0.0191391	0.173433	0	0	5.56412	22.0118	BRCA2;BUB1;PTK2
decreased circulating serum albumin level MP:0005419	4/158	0.0197748	0.177009	0	0	4.06432	15.9457	SUN1;RCC2;STRBP;AAK1
abnormal locomotor behavior MP:0001392	4/159	0.0201859	0.177324	0	0	4.03789	15.759	SUN1;STRBP;IREB2;NEK2
abnormal DNA repair MP:0008058	2/34	0.0205348	0.177324	0	0	9.68652	37.6383	HORMAD1;BRCA2
abnormal seminiferous tubule epithelium morphology MP:0011750	2/34	0.0205348	0.177324	0	0	9.68652	37.6383	SETX;STRBP
increased red blood cell distribution width MP:0010067	3/91	0.0215315	0.182709	0	0	5.31013	20.3815	HERC1;VPS13C;IREB2
abnormal chorion morphology MP:0002836	2/35	0.0216879	0.182709	0	0	9.39252	35.9827	DPM1;BAP1
limb grasping MP:0001513	5/245	0.0220478	0.182709	0	0	3.27167	12.4799	HERC1;STRBP;NPTN;POC1A;STAMBP
decreased male germ cell number MP:0004901	3/92	0.022154	0.182709	0	0	5.2502	20.0019	SUN1;SPDYA;TEX15
absent ovarian follicles MP:0002777	2/36	0.0228673	0.186496	0	0	9.11581	34.4399	SUN1;BRCA2
increased mean platelet volume MP:0002599	3/94	0.0234284	0.187043	0	0	5.13429	19.2731	HERC1;STRBP;GTF2E2
edema MP:0001785	5/249	0.0234441	0.187043	0	0	3.21738	12.0753	SETD2;ROCK1;GNAS;PTK2;STRN3
abnormal sperm physiology MP:0004543	2/37	0.0240727	0.187972	0	0	8.85491	32.9994	RSPH1;TEX101
increased white adipose tissue amount MP:0000008	2/37	0.0240727	0.187972	0	0	8.85491	32.9994	TBC1D1;GNAS
small ovary MP:0001127	3/97	0.0254133	0.196351	0	0	4.96968	18.2511	SUN1;SPO11;BRCA2
hemorrhage MP:0001914	5/256	0.0260231	0.196916	0	0	3.12653	11.408	PCBP2;FGL2;ARID1A;PTK2;STRN3
decreased birth weight MP:0009674	3/98	0.0260945	0.196916	0	0	4.91712	17.928	GNAS;BRCA2;BUB1
trunk curl MP:0001512	2/39	0.0265596	0.196916	0	0	8.37542	30.3891	STRBP;NPTN
abnormal gametogenesis MP:0001929	2/39	0.0265596	0.196916	0	0	8.37542	30.3891	SYCP2;SPO11
long tibia MP:0004357	2/40	0.0278404	0.204059	0	0	8.15461	29.2038	TOP2A;TAF2
preweaning lethality, incomplete penetrance MP:0011110	9/661	0.0287014	0.204059	0	0	2.19239	7.78476	OTUD4;IQCB1;ROCK1;AAK1;POC1A;ATP11B;TRIM59;STAMBP;GLYR1
abnormal retinal blood vessel morphology MP:0010097	3/102	0.0289165	0.204059	0	0	4.71749	16.7157	DHX40;ATP11B;GLYR1
abnormal cerebellar granule layer morphology MP:0000886	2/41	0.0291456	0.204059	0	0	7.94511	28.0896	AGTPBP1;GM2A
abnormal male reproductive system morphology MP:0001145	2/41	0.0291456	0.204059	0	0	7.94511	28.0896	SYCP2;SPO11
infertility MP:0001924	3/103	0.0296463	0.204059	0	0	4.67008	16.4313	AGTPBP1;SPDYA;TRIM37
embryonic growth retardation MP:0003984	8/559	0.029702	0.204059	0	0	2.29913	8.08498	SETD2;REV3L;LIG3;TRIM59;BRCA2;DLD;PTK2;BAP1
aneuploidy MP:0004024	2/42	0.0304749	0.204059	0	0	7.74609	27.0405	HORMAD1;BUB1
abnormal muscle morphology MP:0002108	2/42	0.0304749	0.204059	0	0	7.74609	27.0405	SUN1;COX6A1
abnormal ectoderm development MP:0001675	2/42	0.0304749	0.204059	0	0	7.74609	27.0405	CUL1;PTK2
decreased survivor rate MP:0008770	4/181	0.0305811	0.204059	0	0	3.53206	12.3176	HERC1;GNAS;BRCA2;PTK2
chromosomal instability MP:0008866	2/43	0.0318279	0.208586	0	0	7.55678	26.0513	BRCA2;BUB1
abnormal reproductive system morphology MP:0002160	2/43	0.0318279	0.208586	0	0	7.55678	26.0513	RSPH1;SPO11
decreased startle reflex MP:0001489	5/277	0.0348245	0.218383	0	0	2.88206	9.67632	IQCB1;SUN1;AAK1;NPTN;BUB1
prenatal lethality prior to heart atrial septation MP:0013294	2/46	0.0360254	0.218383	0	0	7.04048	23.3993	TOP2A;DPM1
abnormal muscle cell glucose uptake MP:0004130	1/6	0.0383762	0.218383	0	0	30.7984	100.413	TBC1D1
porphyria MP:0005654	1/6	0.0383762	0.218383	0	0	30.7984	100.413	IREB2
abnormal olfactory cortex morphology MP:0005267	1/6	0.0383762	0.218383	0	0	30.7984	100.413	GM2A
impaired muscle contractility MP:0000738	1/6	0.0383762	0.218383	0	0	30.7984	100.413	ATP1A1
small amniotic cavity MP:0012104	1/6	0.0383762	0.218383	0	0	30.7984	100.413	PTK2
increased cellular sensitivity to methylmethanesulfonate MP:0008404	1/6	0.0383762	0.218383	0	0	30.7984	100.413	ATR
thick myocardium MP:0010656	1/6	0.0383762	0.218383	0	0	30.7984	100.413	PTK2
thymus cortex atrophy MP:0013585	1/6	0.0383762	0.218383	0	0	30.7984	100.413	GNAS
increased interscapular fat pad weight MP:0009294	1/6	0.0383762	0.218383	0	0	30.7984	100.413	GNAS
abnormal fontanelle morphology MP:0000084	1/6	0.0383762	0.218383	0	0	30.7984	100.413	ATR
abnormal inner hair cell synaptic ribbon morphology MP:0004562	1/6	0.0383762	0.218383	0	0	30.7984	100.413	NPTN
abnormal visceral yolk sac mesenchyme morphology MP:0020516	1/6	0.0383762	0.218383	0	0	30.7984	100.413	SETD2
ectopic bone MP:0014167	1/6	0.0383762	0.218383	0	0	30.7984	100.413	GNAS
abnormal mitotic spindle assembly checkpoint MP:0009762	1/6	0.0383762	0.218383	0	0	30.7984	100.413	BUB1
decreased leukocyte cell number MP:0000221	4/196	0.0391871	0.218383	0	0	3.25364	10.5399	DHX40;SETX;HERC1;EPS15
failure of chorioallantoic fusion MP:0009657	2/49	0.0404234	0.218383	0	0	6.59009	21.1433	SETD2;PTK2
abnormal behavior MP:0004924	5/289	0.0405916	0.218383	0	0	2.75859	8.83906	DHX40;HOOK1;STRBP;NPTN;STRN3
abnormal gait MP:0001406	6/389	0.0417445	0.218383	0	0	2.46193	7.81955	HERC1;FAF1;STRBP;IREB2;NPTN;POC1A
embryonic lethality during organogenesis, complete penetrance MP:0011098	8/600	0.0422739	0.218383	0	0	2.13536	6.75538	DPM1;SETD2;REV3L;BRCA2;ARID1A;BUB1;PTK2;BAP1
decreased mean corpuscular hemoglobin MP:0005562	3/119	0.0426309	0.218383	0	0	4.02267	12.6922	HERC1;IREB2;EPS15
increased tumor incidence MP:0002020	3/120	0.0435231	0.218383	0	0	3.98809	12.5005	TRIM37;BRCA2;ATR
failure of morula compaction MP:0012111	1/7	0.0446286	0.218383	0	0	25.6641	79.7994	KIF11
abnormal photoreceptor connecting cilium morphology MP:0014059	1/7	0.0446286	0.218383	0	0	25.6641	79.7994	AGTPBP1
short lumbar vertebrae MP:0004708	1/7	0.0446286	0.218383	0	0	25.6641	79.7994	POC1A
abnormal primary ovarian follicle morphology MP:0009362	1/7	0.0446286	0.218383	0	0	25.6641	79.7994	ATR
increased brain tumor incidence MP:0009277	1/7	0.0446286	0.218383	0	0	25.6641	79.7994	BUB1
increased brown fat cell lipid droplet size MP:0009124	1/7	0.0446286	0.218383	0	0	25.6641	79.7994	GNAS
increased circulating ghrelin level MP:0011612	1/7	0.0446286	0.218383	0	0	25.6641	79.7994	GNAS
increased Ly6C low monocyte number MP:0013025	1/7	0.0446286	0.218383	0	0	25.6641	79.7994	HERC1
abnormal telomere morphology MP:0010207	1/7	0.0446286	0.218383	0	0	25.6641	79.7994	SPDYA
abnormal heart size MP:0005406	1/7	0.0446286	0.218383	0	0	25.6641	79.7994	GNAS
abnormal hippocampal pyramidal neuron dendrite morphology MP:0020338	1/7	0.0446286	0.218383	0	0	25.6641	79.7994	IREB2
absent epidermis stratum corneum MP:0001241	1/7	0.0446286	0.218383	0	0	25.6641	79.7994	BRCA2
abnormal manchette morphology MP:0009376	1/7	0.0446286	0.218383	0	0	25.6641	79.7994	HOOK1
abnormal marginal zone B cell morphology MP:0008180	1/7	0.0446286	0.218383	0	0	25.6641	79.7994	EPS15
oocyte degeneration MP:0009093	1/7	0.0446286	0.218383	0	0	25.6641	79.7994	SPO11
increased heart rate MP:0002626	3/123	0.0462553	0.224844	0	0	3.8878	11.9494	SUN1;ROCK1;STRBP
abnormal vitelline vasculature morphology MP:0003229	3/127	0.0500274	0.234082	0	0	3.76162	11.2667	SETD2;REV3L;PTK2
small embryonic epiblast MP:0011189	1/8	0.0508407	0.234082	0	0	21.9967	65.5294	TRIM59
increased circulating gastrin level MP:0004731	1/8	0.0508407	0.234082	0	0	21.9967	65.5294	DHX15
abnormal epigenetic regulation of gene expression MP:0012167	1/8	0.0508407	0.234082	0	0	21.9967	65.5294	BAP1
decreased mitotic index MP:0004759	1/8	0.0508407	0.234082	0	0	21.9967	65.5294	ATR
abnormal gastric gland morphology MP:0003892	1/8	0.0508407	0.234082	0	0	21.9967	65.5294	DHX15
increased spongiotrophoblast size MP:0012098	1/8	0.0508407	0.234082	0	0	21.9967	65.5294	ARID1A
elevated level of mitotic sister chromatid exchange MP:0003701	1/8	0.0508407	0.234082	0	0	21.9967	65.5294	LIG3
short tibia MP:0002764	4/214	0.0511648	0.234082	0	0	2.97203	8.83498	SETD2;RSPH1;AAK1;GLYR1
increased vertical activity MP:0002574	3/131	0.053945	0.234082	0	0	3.64333	10.6378	SLC41A2;AAK1;DHX15
ataxia MP:0001393	4/221	0.0563076	0.234082	0	0	2.87514	8.27156	SUN1;AGTPBP1;IREB2;GNAS
genetic imprinting MP:0003121	1/9	0.0570127	0.234082	0	0	19.2461	55.1302	GNAS
cardiac edema MP:0012270	1/9	0.0570127	0.234082	0	0	19.2461	55.1302	CLU
renal glomerulus fibrosis MP:0011377	1/9	0.0570127	0.234082	0	0	19.2461	55.1302	CLU
decreased amacrine cell number MP:0008106	1/9	0.0570127	0.234082	0	0	19.2461	55.1302	AGTPBP1
abnormal proamniotic cavity morphology MP:0011197	1/9	0.0570127	0.234082	0	0	19.2461	55.1302	BRCA2
abnormal cochlear VIII nucleus morphology MP:0012490	1/9	0.0570127	0.234082	0	0	19.2461	55.1302	AGTPBP1
small visceral yolk sac MP:0012131	1/9	0.0570127	0.234082	0	0	19.2461	55.1302	PTK2
abnormal erythroblast morphology MP:0011176	1/9	0.0570127	0.234082	0	0	19.2461	55.1302	PCBP2
increased Ly6C high monocyte number MP:0013022	1/9	0.0570127	0.234082	0	0	19.2461	55.1302	HERC1
increased stomach mucosa thickness MP:0005211	1/9	0.0570127	0.234082	0	0	19.2461	55.1302	DHX15
abnormal vertebral artery morphology MP:0011513	1/9	0.0570127	0.234082	0	0	19.2461	55.1302	DMXL2
delayed hepatic development MP:0000597	1/9	0.0570127	0.234082	0	0	19.2461	55.1302	PTK2
absent extraembryonic ectoderm MP:0002583	1/9	0.0570127	0.234082	0	0	19.2461	55.1302	TRIM59
absent eyelids MP:0001341	1/9	0.0570127	0.234082	0	0	19.2461	55.1302	CECR2
myocarditis MP:0001856	1/9	0.0570127	0.234082	0	0	19.2461	55.1302	CLU
absent mesoderm MP:0001683	2/60	0.0581186	0.234082	0	0	5.33728	15.186	TRIM59;ARID1A
abnormal retinal vasculature morphology MP:0002792	3/137	0.0600891	0.234082	0	0	3.47914	9.78309	DHX40;ATP11B;GLYR1
increased eosinophil cell number MP:0005011	2/62	0.0615788	0.234082	0	0	5.15885	14.38	SETX;HERC1
pharyngeal arch hypoplasia MP:0003873	1/10	0.0631449	0.234082	0	0	17.1068	47.2545	SETD2
renal glomerular protein deposits MP:0020518	1/10	0.0631449	0.234082	0	0	17.1068	47.2545	CLU
abnormal cerebellum white matter morphology MP:0009978	1/10	0.0631449	0.234082	0	0	17.1068	47.2545	IREB2
decreased cellular sensitivity to ultraviolet irradiation MP:0008411	1/10	0.0631449	0.234082	0	0	17.1068	47.2545	HIPK1
abnormal primordial germ cell migration MP:0002982	1/10	0.0631449	0.234082	0	0	17.1068	47.2545	DDX4
abnormal primordial ovarian follicle morphology MP:0009361	1/10	0.0631449	0.234082	0	0	17.1068	47.2545	SPO11
decreased circulating parathyroid hormone level MP:0002905	1/10	0.0631449	0.234082	0	0	17.1068	47.2545	GNAS
increased circulating ferritin level MP:0011890	1/10	0.0631449	0.234082	0	0	17.1068	47.2545	IREB2
small thoracic cavity MP:0004734	1/10	0.0631449	0.234082	0	0	17.1068	47.2545	ATR
decreased cranium width MP:0008526	1/10	0.0631449	0.234082	0	0	17.1068	47.2545	TRIM37
testis degeneration MP:0013600	1/10	0.0631449	0.234082	0	0	17.1068	47.2545	TRIM37
increased fatty acid oxidation MP:0014171	1/10	0.0631449	0.234082	0	0	17.1068	47.2545	TBC1D1
abnormal gas homeostasis MP:0003948	1/10	0.0631449	0.234082	0	0	17.1068	47.2545	GNAS
abnormal head fold morphology MP:0011257	1/10	0.0631449	0.234082	0	0	17.1068	47.2545	PTK2
abnormal imprinting MP:0003787	1/10	0.0631449	0.234082	0	0	17.1068	47.2545	GNAS
increased testis apoptosis MP:0013601	1/10	0.0631449	0.234082	0	0	17.1068	47.2545	SUN1
increased total retina thickness MP:0011964	1/10	0.0631449	0.234082	0	0	17.1068	47.2545	STRBP
embryonic lethality before implantation MP:0006204	1/10	0.0631449	0.234082	0	0	17.1068	47.2545	KIF11
reduced female fertility MP:0001923	4/231	0.06412	0.236503	0	0	2.74708	7.54623	SETX;AGTPBP1;SYCP2;SYCP3
decreased mean platelet volume MP:0008935	2/65	0.066897	0.244291	0	0	4.91245	13.2862	ROCK1;IREB2
abnormal mitosis MP:0004046	2/65	0.066897	0.244291	0	0	4.91245	13.2862	BRCA2;BUB1
ascites MP:0005324	1/11	0.0692375	0.245509	0	0	15.3953	41.1089	TRIM37
abnormal dorsal striatum morphology MP:0004102	1/11	0.0692375	0.245509	0	0	15.3953	41.1089	IREB2
abnormal head development MP:0012176	1/11	0.0692375	0.245509	0	0	15.3953	41.1089	SETD2
embryo tumor MP:0014018	1/11	0.0692375	0.245509	0	0	15.3953	41.1089	DMXL2
enhanced behavioral response to addictive substance MP:0009749	1/11	0.0692375	0.245509	0	0	15.3953	41.1089	ATP1A1
enlarged pancreas MP:0003450	1/11	0.0692375	0.245509	0	0	15.3953	41.1089	TRIM37
decreased total retina thickness MP:0011965	3/146	0.0698901	0.246147	0	0	3.25869	8.67081	SETX;SUN1;TRIM59
pericardial effusion MP:0005312	2/67	0.0705245	0.246147	0	0	4.76082	12.6247	SETD2;ARID1A
abnormal contextual conditioning behavior MP:0001469	2/67	0.0705245	0.246147	0	0	4.76082	12.6247	SUN1;AAK1
embryonic lethality during organogenesis, incomplete penetrance MP:0011108	4/239	0.0707589	0.246147	0	0	2.65248	7.02504	PCBP2;BRCA2;PTK2;BAP1
embryonic lethality prior to tooth bud stage MP:0013293	4/243	0.0742062	0.246712	0	0	2.60756	6.78202	EIF1AD;DDX1;GTF2E2;ATR
maternal effect MP:0003718	2/69	0.0742148	0.246712	0	0	4.61824	12.0111	HORMAD1;BUB1
abnormal embryonic tissue morphology MP:0002085	3/150	0.0744642	0.246712	0	0	3.16937	8.23224	REV3L;BRCA2;PTK2
abnormal amygdala morphology MP:0000818	1/12	0.0752907	0.246712	0	0	13.9951	36.1968	GM2A
abnormal cochlear inner hair cell physiology MP:0004433	1/12	0.0752907	0.246712	0	0	13.9951	36.1968	NPTN
decreased digestive secretion MP:0000505	1/12	0.0752907	0.246712	0	0	13.9951	36.1968	DHX15
increased kidney iron level MP:0010375	1/12	0.0752907	0.246712	0	0	13.9951	36.1968	IREB2
abnormal head size MP:0011496	1/12	0.0752907	0.246712	0	0	13.9951	36.1968	ATR
decreased susceptibility to Coronaviridae infection MP:0020950	1/12	0.0752907	0.246712	0	0	13.9951	36.1968	FGL2
decreased susceptibility to dopaminergic neuron neurotoxicity MP:0011452	1/12	0.0752907	0.246712	0	0	13.9951	36.1968	FAF1
abnormal vascular endothelial cell development MP:0003542	1/12	0.0752907	0.246712	0	0	13.9951	36.1968	PTK2
encephalomeningocele MP:0012260	1/12	0.0752907	0.246712	0	0	13.9951	36.1968	CECR2
abnormal mesenchyme morphology MP:0006301	1/12	0.0752907	0.246712	0	0	13.9951	36.1968	REV3L
abnormal fertility/fecundity MP:0002161	2/70	0.0760829	0.247626	0	0	4.55009	11.7207	SYCP2;SPO11
decreased bone marrow cell number MP:0000333	2/71	0.0779658	0.247626	0	0	4.48392	11.4407	BRCA2;ATR
abnormal coat/hair pigmentation MP:0002075	3/153	0.0779802	0.247626	0	0	3.10551	7.92309	RCC2;PPFIA1;ATR
decreased mean corpuscular hemoglobin concentration MP:0005642	2/72	0.0798634	0.247626	0	0	4.41964	11.1704	IREB2;EPS15
paternal imprinting MP:0003123	1/13	0.0813049	0.247626	0	0	12.8282	32.1929	GNAS
decreased alcohol consumption MP:0003546	1/13	0.0813049	0.247626	0	0	12.8282	32.1929	GNAS
increased aggression MP:0005655	1/13	0.0813049	0.247626	0	0	12.8282	32.1929	CLU
decreased interscapular fat pad weight MP:0009295	1/13	0.0813049	0.247626	0	0	12.8282	32.1929	GNAS
abnormal epidermis stratum spinosum morphology MP:0001236	1/13	0.0813049	0.247626	0	0	12.8282	32.1929	BRCA2
decreased myocardial fiber number MP:0004567	1/13	0.0813049	0.247626	0	0	12.8282	32.1929	CLU
decreased spleen iron level MP:0008808	1/13	0.0813049	0.247626	0	0	12.8282	32.1929	IREB2
increased stomach pH MP:0008006	1/13	0.0813049	0.247626	0	0	12.8282	32.1929	DHX15
abnormal uterus development MP:0003572	1/13	0.0813049	0.247626	0	0	12.8282	32.1929	SPO11
increased trophoblast giant cell number MP:0009397	1/13	0.0813049	0.247626	0	0	12.8282	32.1929	DPM1
detached sperm flagellum MP:0008893	1/13	0.0813049	0.247626	0	0	12.8282	32.1929	HOOK1
abnormal Leydig cell morphology MP:0002786	1/13	0.0813049	0.247626	0	0	12.8282	32.1929	TRIM37
absent myocardial trabeculae MP:0000293	1/13	0.0813049	0.247626	0	0	12.8282	32.1929	ARID1A
abnormal vascular development MP:0000259	2/73	0.0817754	0.24803	0	0	4.35717	10.9094	ARID1A;PTK2
abnormal embryo development MP:0001672	3/157	0.0827797	0.250042	0	0	3.02424	7.5351	SMARCA5;TRIM59;BRCA2
embryonic lethality between somite formation and embryo turning, complete penetrance MP:0011097	2/74	0.0837015	0.25179	0	0	4.29644	10.6573	BRCA2;PTK2
hematuria MP:0005161	1/14	0.0872803	0.254221	0	0	11.8408	28.8753	CLU
increased body mass index MP:0006087	1/14	0.0872803	0.254221	0	0	11.8408	28.8753	GNAS
abnormal seizure response to electrical stimulation MP:0001650	1/14	0.0872803	0.254221	0	0	11.8408	28.8753	DHX15
abnormal somatic hypermutation frequency MP:0004815	1/14	0.0872803	0.254221	0	0	11.8408	28.8753	REV3L
abnormal iron level MP:0001770	1/14	0.0872803	0.254221	0	0	11.8408	28.8753	IREB2
multiple persisting craniopharyngeal ducts MP:0013968	1/14	0.0872803	0.254221	0	0	11.8408	28.8753	DMXL2
empty decidua capsularis MP:0009687	1/14	0.0872803	0.254221	0	0	11.8408	28.8753	TRIM59
enlarged stomach MP:0003883	1/14	0.0872803	0.254221	0	0	11.8408	28.8753	DHX15
decreased circulating cholesterol level MP:0005179	4/258	0.0878747	0.254941	0	0	2.45169	5.96214	DHX40;DMXL2;GNAS;ATP11B
small cerebellum MP:0000852	2/77	0.0895617	0.258812	0	0	4.12396	9.9504	SUN1;AGTPBP1
decreased brain weight MP:0002175	2/78	0.0915416	0.262151	0	0	4.06949	9.72999	SUN1;ATR
blepharitis MP:0005251	1/15	0.0932172	0.262151	0	0	10.9945	26.0879	ROCK1
impaired binding of sperm to zona pellucida MP:0030978	1/15	0.0932172	0.262151	0	0	10.9945	26.0879	TEX101
cortical renal glomerulopathies MP:0000523	1/15	0.0932172	0.262151	0	0	10.9945	26.0879	CLU
abnormal QT variability MP:0004156	1/15	0.0932172	0.262151	0	0	10.9945	26.0879	CECR2
decreased fibroblast apoptosis MP:0013502	1/15	0.0932172	0.262151	0	0	10.9945	26.0879	BUB1
abnormal male reproductive system physiology MP:0003698	1/15	0.0932172	0.262151	0	0	10.9945	26.0879	RSPH1
abnormal posture MP:0001504	2/80	0.0955397	0.265629	0	0	3.96474	9.31007	IREB2;GNAS
abnormal developmental patterning MP:0002084	2/80	0.0955397	0.265629	0	0	3.96474	9.31007	BRCA2;PTK2
abnormal trophoblast layer morphology MP:0005031	2/80	0.0955397	0.265629	0	0	3.96474	9.31007	DPM1;BAP1
arrest of spermiogenesis MP:0008279	1/16	0.0991157	0.268453	0	0	10.261	23.7179	BOLL
reduced male mating frequency MP:0001380	1/16	0.0991157	0.268453	0	0	10.261	23.7179	STRBP
increased airway responsiveness MP:0001952	1/16	0.0991157	0.268453	0	0	10.261	23.7179	CLTC
increased circulating parathyroid hormone level MP:0002904	1/16	0.0991157	0.268453	0	0	10.261	23.7179	GNAS
abnormal cranial suture morphology MP:0002835	1/16	0.0991157	0.268453	0	0	10.261	23.7179	ATR
abnormal retinal inner plexiform layer morphology MP:0003734	1/16	0.0991157	0.268453	0	0	10.261	23.7179	AGTPBP1
increased lung carcinoma incidence MP:0008714	1/16	0.0991157	0.268453	0	0	10.261	23.7179	BAP1
teratozoospermia MP:0005578	2/84	0.103682	0.269414	0	0	3.77058	8.54575	AGTPBP1;HOOK1
tremors MP:0000745	4/274	0.103698	0.269414	0	0	2.30453	5.22268	AGTPBP1;IREB2;GNAS;NPTN
abnormal adipose tissue morphology MP:0000003	1/17	0.104976	0.269414	0	0	9.61919	21.6819	GNAS
blood vessel congestion MP:0000255	1/17	0.104976	0.269414	0	0	9.61919	21.6819	SETD2
hippocampal neuron degeneration MP:0000811	1/17	0.104976	0.269414	0	0	9.61919	21.6819	STAMBP
sepsis MP:0005044	1/17	0.104976	0.269414	0	0	9.61919	21.6819	BRCA2
decreased circulating glucagon level MP:0002696	1/17	0.104976	0.269414	0	0	9.61919	21.6819	GNAS
abnormal sperm nucleus morphology MP:0009232	1/17	0.104976	0.269414	0	0	9.61919	21.6819	HOOK1
increased mortality induced by ionizing radiation MP:0003992	1/17	0.104976	0.269414	0	0	9.61919	21.6819	BRCA2
abnormal trabecula carnea morphology MP:0004067	1/17	0.104976	0.269414	0	0	9.61919	21.6819	TRIM37
increased thymus weight MP:0004955	1/17	0.104976	0.269414	0	0	9.61919	21.6819	BRCA2
abnormal ventral spinal root morphology MP:0003993	1/17	0.104976	0.269414	0	0	9.61919	21.6819	AGTPBP1
maternal imprinting MP:0003122	1/17	0.104976	0.269414	0	0	9.61919	21.6819	GNAS
midline facial cleft MP:0000108	1/17	0.104976	0.269414	0	0	9.61919	21.6819	CECR2
ovary atrophy MP:0004833	1/17	0.104976	0.269414	0	0	9.61919	21.6819	SPDYA
decreased circulating glucose level MP:0005560	5/385	0.106539	0.272474	0	0	2.05158	4.59398	TBC1D1;HERC1;GNAS;ATR;STRN3
embryonic lethality, complete penetrance MP:0011092	5/388	0.109152	0.274751	0	0	2.0352	4.50799	FAF1;TRIM59;BRCA2;BUB1;STRN3
abnormal ovary morphology MP:0001126	2/87	0.109909	0.274751	0	0	3.63695	8.03076	SPO11;TRIM37
increased exploration in new environment MP:0001415	3/178	0.109942	0.274751	0	0	2.65849	5.86943	STRBP;SLAIN2;GLYR1
decreased CNS synapse formation MP:0004998	1/18	0.110799	0.274751	0	0	9.0529	19.9167	NPTN
abnormal glomerular mesangium morphology MP:0011339	1/18	0.110799	0.274751	0	0	9.0529	19.9167	CLU
abnormal vestibular system physiology MP:0004742	1/18	0.110799	0.274751	0	0	9.0529	19.9167	IREB2
induced chromosome breakage MP:0004030	1/18	0.110799	0.274751	0	0	9.0529	19.9167	ATR
delayed kidney development MP:0000528	1/18	0.110799	0.274751	0	0	9.0529	19.9167	GNAS
pancytopenia MP:0005152	1/18	0.110799	0.274751	0	0	9.0529	19.9167	ATR
increased total body fat amount MP:0010024	4/282	0.112069	0.276965	0	0	2.2373	4.89664	HERC1;HECTD2;DMXL2;GNAS
increased circulating alkaline phosphatase level MP:0002968	4/283	0.113136	0.278493	0	0	2.22916	4.85771	TOP2A;HERC1;AAK1;BAP1
blepharoptosis MP:0001344	1/19	0.116584	0.278493	0	0	8.54953	18.3742	STAMBP
abnormal DNA replication MP:0008057	1/19	0.116584	0.278493	0	0	8.54953	18.3742	ATR
abnormal duodenum morphology MP:0003271	1/19	0.116584	0.278493	0	0	8.54953	18.3742	IREB2
increased length of allograft survival MP:0004751	1/19	0.116584	0.278493	0	0	8.54953	18.3742	FGL2
abnormal gastric chief cell morphology MP:0004140	1/19	0.116584	0.278493	0	0	8.54953	18.3742	DHX15
abnormal head mesenchyme morphology MP:0011260	1/19	0.116584	0.278493	0	0	8.54953	18.3742	PTK2
increased skin tumor incidence MP:0010300	1/19	0.116584	0.278493	0	0	8.54953	18.3742	BAP1
delayed embryo turning MP:0004188	1/19	0.116584	0.278493	0	0	8.54953	18.3742	REV3L
microcytic anemia MP:0002810	1/19	0.116584	0.278493	0	0	8.54953	18.3742	IREB2
lethality throughout fetal growth and development, incomplete penetrance MP:0011109	3/183	0.116861	0.278493	0	0	2.58399	5.54724	LARP7;BRCA2;PTK2
abnormal retinal rod cell morphology MP:0001005	1/20	0.122331	0.285662	0	0	8.09914	17.0165	AGTPBP1
increased male germ cell apoptosis MP:0014052	1/20	0.122331	0.285662	0	0	8.09914	17.0165	DDX4
increased mammary gland tumor incidence MP:0010299	1/20	0.122331	0.285662	0	0	8.09914	17.0165	BRCA2
increased muscle cell glucose uptake MP:0030021	1/20	0.122331	0.285662	0	0	8.09914	17.0165	GNAS
delayed heart development MP:0012082	1/20	0.122331	0.285662	0	0	8.09914	17.0165	PTK2
absent amnion MP:0005030	1/20	0.122331	0.285662	0	0	8.09914	17.0165	TRIM59
prenatal lethality, complete penetrance MP:0011091	4/292	0.122942	0.285662	0	0	2.15851	4.52434	DMXL2;GNAS;BRCA2;PTK2
decreased vertical activity MP:0002757	3/190	0.126814	0.285662	0	0	2.48638	5.13446	CCT3;STRBP;IREB2
abnormal retinal outer nuclear layer morphology MP:0003731	2/95	0.126969	0.285662	0	0	3.32275	6.85754	SUN1;AGTPBP1
abnormal photoreceptor inner segment morphology MP:0003730	1/21	0.128042	0.285662	0	0	7.6938	15.8138	AGTPBP1
decreased body mass index MP:0006086	1/21	0.128042	0.285662	0	0	7.6938	15.8138	GNAS
increased cellular sensitivity to ultraviolet irradiation MP:0008410	1/21	0.128042	0.285662	0	0	7.6938	15.8138	ATR
decreased fertilization frequency MP:0009647	1/21	0.128042	0.285662	0	0	7.6938	15.8138	TEX101
abnormal scapula morphology MP:0000149	1/21	0.128042	0.285662	0	0	7.6938	15.8138	HECTD2
increased incidence of induced tumors MP:0002021	1/21	0.128042	0.285662	0	0	7.6938	15.8138	BUB1
increased liver iron level MP:0008807	1/21	0.128042	0.285662	0	0	7.6938	15.8138	IREB2
increased mammary adenocarcinoma incidence MP:0001883	1/21	0.128042	0.285662	0	0	7.6938	15.8138	BAP1
abnormal germ layer development MP:0001674	1/21	0.128042	0.285662	0	0	7.6938	15.8138	TRIM59
abnormal hematopoietic system physiology MP:0001545	1/21	0.128042	0.285662	0	0	7.6938	15.8138	ARID1A
disorganized yolk sac vascular plexus MP:0001723	1/21	0.128042	0.285662	0	0	7.6938	15.8138	PTK2
microcytosis MP:0002813	1/21	0.128042	0.285662	0	0	7.6938	15.8138	IREB2
decreased food intake MP:0011940	2/97	0.131327	0.288668	0	0	3.25247	6.60271	STRBP;TRIM37
increased incidence of tumors by chemical induction MP:0004499	2/97	0.131327	0.288668	0	0	3.25247	6.60271	BUB1;BAP1
decreased circulating creatinine level MP:0005554	2/98	0.13352	0.288668	0	0	3.21842	6.48032	SETX;SUN1
proportional dwarf MP:0008974	1/22	0.133716	0.288668	0	0	7.32706	14.7423	ATR
decreased body height MP:0001255	1/22	0.133716	0.288668	0	0	7.32706	14.7423	HERC1
decreased fluid intake MP:0011942	1/22	0.133716	0.288668	0	0	7.32706	14.7423	TRIM37
abnormal eye anterior chamber depth MP:0011960	1/22	0.133716	0.288668	0	0	7.32706	14.7423	TRIM59
abnormal keratinocyte morphology MP:0002655	1/22	0.133716	0.288668	0	0	7.32706	14.7423	ROCK1
early reproductive senescence MP:0008995	1/22	0.133716	0.288668	0	0	7.32706	14.7423	SPO11
embryonic lethality between implantation and somite formation, incomplete penetrance MP:0011106	1/22	0.133716	0.288668	0	0	7.32706	14.7423	LIG3
absent sperm flagellum MP:0008545	1/22	0.133716	0.288668	0	0	7.32706	14.7423	HOOK1
spleen hypoplasia MP:0000694	2/99	0.13572	0.292137	0	0	3.18508	6.36111	AGTPBP1;BRCA2
improved glucose tolerance MP:0005292	4/306	0.138887	0.29308	0	0	2.05697	4.06066	STK31;SETX;CECR2;GNAS
abnormal nose morphology MP:0002233	1/23	0.139353	0.29308	0	0	6.99366	13.7827	ATR
increased cell death MP:0012556	1/23	0.139353	0.29308	0	0	6.99366	13.7827	REV3L
decreased cochlear outer hair cell number MP:0004402	1/23	0.139353	0.29308	0	0	6.99366	13.7827	NPTN
abnormal gastric parietal cell morphology MP:0004139	1/23	0.139353	0.29308	0	0	6.99366	13.7827	DHX15
abnormal glomerular capillary morphology MP:0011320	1/23	0.139353	0.29308	0	0	6.99366	13.7827	CLU
increased squamous cell carcinoma incidence MP:0004207	1/23	0.139353	0.29308	0	0	6.99366	13.7827	BAP1
abnormal lymphocyte cell number MP:0000717	1/23	0.139353	0.29308	0	0	6.99366	13.7827	AGTPBP1
abnormal motor coordination/balance MP:0001516	2/101	0.140146	0.293907	0	0	3.12042	6.13185	AGTPBP1;COX6A1
abnormal epididymis morphology MP:0002631	2/102	0.142371	0.297195	0	0	3.08906	6.02157	PAQR8;HECTD2
abnormal oligodendrocyte morphology MP:0000953	1/24	0.144953	0.297195	0	0	6.68925	12.9192	IREB2
abnormal cerebellar granule cell morphology MP:0004098	1/24	0.144953	0.297195	0	0	6.68925	12.9192	GM2A
abnormal cerebral cortex pyramidal cell morphology MP:0009969	1/24	0.144953	0.297195	0	0	6.68925	12.9192	GM2A
abnormal retinal layer morphology MP:0003727	1/24	0.144953	0.297195	0	0	6.68925	12.9192	AGTPBP1
decreased lung weight MP:0005631	1/24	0.144953	0.297195	0	0	6.68925	12.9192	ATR
abnormal foregut morphology MP:0000474	1/24	0.144953	0.297195	0	0	6.68925	12.9192	PTK2
increased mesangial cell number MP:0011427	1/24	0.144953	0.297195	0	0	6.68925	12.9192	CLU
increased heart weight MP:0002833	3/204	0.147581	0.300217	0	0	2.31155	4.42287	SETD2;RCC2;NPTN
abnormal extraembryonic tissue morphology MP:0002086	2/105	0.149089	0.300217	0	0	2.99863	5.70703	BRCA2;PTK2
premature aging MP:0003786	1/25	0.150518	0.300217	0	0	6.41021	12.1388	ATR
increased carbon dioxide production MP:0008963	1/25	0.150518	0.300217	0	0	6.41021	12.1388	GNAS
decreased fibroblast cell migration MP:0011708	1/25	0.150518	0.300217	0	0	6.41021	12.1388	PTK2
abnormal ductus venosus valve morphology MP:0013877	1/25	0.150518	0.300217	0	0	6.41021	12.1388	DMXL2
abnormal endocardium morphology MP:0003974	1/25	0.150518	0.300217	0	0	6.41021	12.1388	PTK2
decreased urine creatinine level MP:0011471	1/25	0.150518	0.300217	0	0	6.41021	12.1388	CLTC
abnormal iron homeostasis MP:0005637	1/25	0.150518	0.300217	0	0	6.41021	12.1388	IREB2
embryonic lethality before implantation, incomplete penetrance MP:0011104	1/25	0.150518	0.300217	0	0	6.41021	12.1388	KIF11
abnormal cell morphology MP:0000358	2/106	0.151343	0.301045	0	0	2.96965	5.60731	USP10;PTK2
impaired balance MP:0001525	2/107	0.153604	0.30301	0	0	2.94122	5.51002	IREB2;GNAS
increased hemoglobin content MP:0005564	2/107	0.153604	0.30301	0	0	2.94122	5.51002	HERC1;NPTN
small cranium MP:0005352	1/26	0.156046	0.30301	0	0	6.15349	11.4307	TRIM37
abnormal cochlear outer hair cell morphology MP:0004399	1/26	0.156046	0.30301	0	0	6.15349	11.4307	SUN1
thin epidermis MP:0001218	1/26	0.156046	0.30301	0	0	6.15349	11.4307	ATR
abnormal stomach mucosa morphology MP:0010792	1/26	0.156046	0.30301	0	0	6.15349	11.4307	DHX15
abnormal hematopoietic stem cell morphology MP:0004808	1/26	0.156046	0.30301	0	0	6.15349	11.4307	ATR
abnormal inner cell mass apoptosis MP:0010380	1/26	0.156046	0.30301	0	0	6.15349	11.4307	SMARCA5
ectopic Purkinje cell MP:0000885	1/26	0.156046	0.30301	0	0	6.15349	11.4307	SUN1
paraparesis MP:0009434	1/27	0.161539	0.308775	0	0	5.91652	10.7859	AGTPBP1
abnormal nerve conduction MP:0005403	1/27	0.161539	0.308775	0	0	5.91652	10.7859	COX6A1
increased dendritic cell number MP:0008126	1/27	0.161539	0.308775	0	0	5.91652	10.7859	SETX
increased fibroblast apoptosis MP:0013501	1/27	0.161539	0.308775	0	0	5.91652	10.7859	ATR
abnormal hematopoietic system morphology/development MP:0002396	1/27	0.161539	0.308775	0	0	5.91652	10.7859	BRCA2
delayed neural tube closure MP:0002621	1/27	0.161539	0.308775	0	0	5.91652	10.7859	CECR2
abnormal cell cycle MP:0003077	2/112	0.165003	0.309316	0	0	2.80682	5.05731	BUB1;ATR
increased hematocrit MP:0002608	2/112	0.165003	0.309316	0	0	2.80682	5.05731	TOP2A;HERC1
globozoospermia MP:0002686	1/28	0.166996	0.309316	0	0	5.6971	10.1966	SETX
heart inflammation MP:0001853	1/28	0.166996	0.309316	0	0	5.6971	10.1966	CLU
renal glomerular immunoglobulin deposits MP:0020519	1/28	0.166996	0.309316	0	0	5.6971	10.1966	CLU
abnormal body weight MP:0001259	1/28	0.166996	0.309316	0	0	5.6971	10.1966	GNAS
abnormal outer ear morphology MP:0002177	1/28	0.166996	0.309316	0	0	5.6971	10.1966	GNAS
abnormal cerebellum development MP:0000854	1/28	0.166996	0.309316	0	0	5.6971	10.1966	SUN1
abnormal ear morphology MP:0002102	1/28	0.166996	0.309316	0	0	5.6971	10.1966	NPTN
decreased mature ovarian follicle number MP:0002682	1/28	0.166996	0.309316	0	0	5.6971	10.1966	SPO11
increased marginal zone B cell number MP:0008181	1/28	0.166996	0.309316	0	0	5.6971	10.1966	EPS15
abnormal vascular endothelial cell physiology MP:0004003	1/28	0.166996	0.309316	0	0	5.6971	10.1966	ROCK1
thrombocytosis MP:0005505	2/113	0.1673	0.309316	0	0	2.78139	4.97303	HERC1;DMXL2
increased circulating luteinizing hormone level MP:0001751	1/29	0.172419	0.315599	0	0	5.49336	9.65639	TRIM37
increased liver tumor incidence MP:0008019	1/29	0.172419	0.315599	0	0	5.49336	9.65639	BUB1
increased lung tumor incidence MP:0008014	1/29	0.172419	0.315599	0	0	5.49336	9.65639	BUB1
absent mature ovarian follicles MP:0001132	1/29	0.172419	0.315599	0	0	5.49336	9.65639	SPO11
decreased cardiac muscle contractility MP:0005140	2/116	0.174227	0.318115	0	0	2.70779	4.73158	ATP1A1;CLU
abnormal cornea morphology MP:0001312	2/117	0.176546	0.319094	0	0	2.6841	4.6547	TOP2A;VPS13C
abnormal notochord morphology MP:0002825	1/30	0.177806	0.319094	0	0	5.30366	9.15977	PTK2
abnormal brown adipose tissue morphology MP:0002971	1/30	0.177806	0.319094	0	0	5.30366	9.15977	GNAS
abnormal chromosome morphology MP:0003702	1/30	0.177806	0.319094	0	0	5.30366	9.15977	BRCA2
abnormal response to new environment MP:0001413	1/30	0.177806	0.319094	0	0	5.30366	9.15977	GNAS
abnormal spleen marginal zone morphology MP:0002362	1/30	0.177806	0.319094	0	0	5.30366	9.15977	EPS15
liver hemorrhage MP:0003888	1/30	0.177806	0.319094	0	0	5.30366	9.15977	PTK2
impaired passive avoidance behavior MP:0004000	1/31	0.183158	0.323947	0	0	5.12661	8.70195	GM2A
decreased long bone epiphyseal plate size MP:0006396	1/31	0.183158	0.323947	0	0	5.12661	8.70195	POC1A
abnormal hippocampus pyramidal cell morphology MP:0009940	1/31	0.183158	0.323947	0	0	5.12661	8.70195	IREB2
decreased thymus weight MP:0004956	1/31	0.183158	0.323947	0	0	5.12661	8.70195	ATR
inner cell mass degeneration MP:0004965	1/31	0.183158	0.323947	0	0	5.12661	8.70195	SMARCA5
abnormal mitotic spindle morphology MP:0009760	1/31	0.183158	0.323947	0	0	5.12661	8.70195	BUB1
impaired righting response MP:0001523	2/121	0.18587	0.326276	0	0	2.59336	4.36386	GNAS;NPTN
increased lean body mass MP:0003960	4/345	0.187233	0.326276	0	0	1.81809	3.04603	DHX40;IQCB1;GNAS;NPTN
bradykinesia MP:0005156	1/32	0.188476	0.326276	0	0	4.96099	8.27883	IREB2
increased brown adipose tissue amount MP:0000005	1/32	0.188476	0.326276	0	0	4.96099	8.27883	GNAS
decreased common myeloid progenitor cell number MP:0008813	1/32	0.188476	0.326276	0	0	4.96099	8.27883	BRCA2
abnormal epidermis stratum basale morphology MP:0001231	1/32	0.188476	0.326276	0	0	4.96099	8.27883	BRCA2
abnormal fat pad morphology MP:0005334	1/32	0.188476	0.326276	0	0	4.96099	8.27883	GNAS
abnormal T cell subpopulation ratio MP:0003944	1/32	0.188476	0.326276	0	0	4.96099	8.27883	AGTPBP1
ovary cysts MP:0002016	1/32	0.188476	0.326276	0	0	4.96099	8.27883	TRIM37
abnormal aorta morphology MP:0000272	1/33	0.193759	0.333066	0	0	4.80572	7.88686	PTK2
absent corpus callosum MP:0002196	1/33	0.193759	0.333066	0	0	4.80572	7.88686	ATR
absent head fold MP:0012724	1/33	0.193759	0.333066	0	0	4.80572	7.88686	STRN3
abnormal optic cup morphology MP:0004269	1/34	0.199008	0.334261	0	0	4.65985	7.52291	ARID1A
abnormal cerebellar foliation MP:0000857	1/34	0.199008	0.334261	0	0	4.65985	7.52291	SUN1
increased circulating follicle stimulating hormone level MP:0001750	1/34	0.199008	0.334261	0	0	4.65985	7.52291	TRIM37
subcutaneous edema MP:0013848	1/34	0.199008	0.334261	0	0	4.65985	7.52291	PCBP2
abnormal endoderm development MP:0001685	1/34	0.199008	0.334261	0	0	4.65985	7.52291	TRIM59
increased NK cell number MP:0008044	1/34	0.199008	0.334261	0	0	4.65985	7.52291	SETX
decreased skeletal muscle fiber size MP:0009400	1/34	0.199008	0.334261	0	0	4.65985	7.52291	AGTPBP1
abnormal hypothalamus morphology MP:0000837	1/34	0.199008	0.334261	0	0	4.65985	7.52291	GM2A
multinucleated giant male germ cells MP:0020550	1/34	0.199008	0.334261	0	0	4.65985	7.52291	BOLL
absent somites MP:0006386	1/34	0.199008	0.334261	0	0	4.65985	7.52291	PTK2
perinatal lethality, incomplete penetrance MP:0011090	3/238	0.201954	0.336099	0	0	1.9737	3.15736	CECR2;BRCA2;BUB1
decreased prepulse inhibition MP:0009142	3/238	0.201954	0.336099	0	0	1.9737	3.15736	SETD2;SUN1;NPTN
blood in lymph vessels MP:0013971	1/35	0.204224	0.336099	0	0	4.52257	7.18429	DMXL2
abnormal bone marrow morphology MP:0002397	1/35	0.204224	0.336099	0	0	4.52257	7.18429	ATR
small superior vagus ganglion MP:0001102	1/35	0.204224	0.336099	0	0	4.52257	7.18429	SUN1
abnormal retinal photoreceptor layer morphology MP:0003728	1/35	0.204224	0.336099	0	0	4.52257	7.18429	AGTPBP1
abnormal eyelid morphology MP:0001340	1/35	0.204224	0.336099	0	0	4.52257	7.18429	ROCK1
increased sensitivity to induced cell death MP:0008943	1/35	0.204224	0.336099	0	0	4.52257	7.18429	BRCA2
malocclusion MP:0000120	1/35	0.204224	0.336099	0	0	4.52257	7.18429	ATR
hypoactivity MP:0001402	6/610	0.206365	0.338863	0	0	1.54342	2.43569	HOOK1;IREB2;GNAS;NPTN;TRIM37;SYCP3
head tilt MP:0005191	1/36	0.209405	0.339301	0	0	4.39313	6.8686	NPTN
abnormal cerebellar molecular layer MP:0000889	1/36	0.209405	0.339301	0	0	4.39313	6.8686	GM2A
decreased circulating amylase level MP:0008805	1/36	0.209405	0.339301	0	0	4.39313	6.8686	STRBP
abnormal sciatic nerve morphology MP:0002651	1/36	0.209405	0.339301	0	0	4.39313	6.8686	COX6A1
decreased hair follicle number MP:0000379	1/36	0.209405	0.339301	0	0	4.39313	6.8686	ATR
increased hematopoietic stem cell number MP:0004809	1/36	0.209405	0.339301	0	0	4.39313	6.8686	ARID1A
abnormal branching of the mammary ductal tree MP:0000662	1/37	0.214553	0.3446	0	0	4.27089	6.57374	BRCA2
impaired macrophage chemotaxis MP:0003799	1/37	0.214553	0.3446	0	0	4.27089	6.57374	ROCK1
decreased brown adipose tissue amount MP:0001780	1/37	0.214553	0.3446	0	0	4.27089	6.57374	GNAS
muscular atrophy MP:0002269	1/37	0.214553	0.3446	0	0	4.27089	6.57374	COX6A1
abnormal cell physiology MP:0005621	3/248	0.218772	0.34526	0	0	1.89217	2.87559	CUL1;BRCA2;PTK2
increased monocyte cell number MP:0000220	2/135	0.218986	0.34526	0	0	2.31873	3.52156	SETX;HERC1
increased prepulse inhibition MP:0009141	2/135	0.218986	0.34526	0	0	2.31873	3.52156	AAK1;GLYR1
abnormal autophagy MP:0008260	1/38	0.219668	0.34526	0	0	4.15525	6.29785	ROCK1
abnormal oocyte morphology MP:0001125	1/38	0.219668	0.34526	0	0	4.15525	6.29785	DDX4
incomplete somite formation MP:0001689	1/38	0.219668	0.34526	0	0	4.15525	6.29785	REV3L
abnormal somite shape MP:0001691	1/38	0.219668	0.34526	0	0	4.15525	6.29785	REV3L
abnormal female reproductive system morphology MP:0001119	1/38	0.219668	0.34526	0	0	4.15525	6.29785	SPO11
dilated liver sinusoidal spaces MP:0000602	1/38	0.219668	0.34526	0	0	4.15525	6.29785	TRIM37
expanded mesangial matrix MP:0011353	1/38	0.219668	0.34526	0	0	4.15525	6.29785	CLU
decreased exploration in new environment MP:0001417	3/251	0.223874	0.347298	0	0	1.869	2.79728	CCT3;SETD2;ATP1A1
prolonged QRS complex duration MP:0010392	1/39	0.22475	0.347298	0	0	4.0457	6.03928	SETD2
abnormal spleen white pulp morphology MP:0002357	1/39	0.22475	0.347298	0	0	4.0457	6.03928	EPS15
abnormal head shape MP:0011495	1/39	0.22475	0.347298	0	0	4.0457	6.03928	ATR
abnormal inner cell mass morphology MP:0002718	1/39	0.22475	0.347298	0	0	4.0457	6.03928	TRIM59
abnormal leukocyte adhesion MP:0003628	1/39	0.22475	0.347298	0	0	4.0457	6.03928	ROCK1
abnormal limb development MP:0006279	1/39	0.22475	0.347298	0	0	4.0457	6.03928	PTK2
abnormal liver development MP:0000596	1/39	0.22475	0.347298	0	0	4.0457	6.03928	PTK2
decreased spleen weight MP:0004953	2/138	0.226154	0.348733	0	0	2.26723	3.37033	AGTPBP1;ATR
impaired ovarian folliculogenesis MP:0001129	1/40	0.229799	0.351401	0	0	3.94176	5.79656	SPO11
increased Leydig cell number MP:0001152	1/40	0.229799	0.351401	0	0	3.94176	5.79656	TRIM37
abnormal spleen B cell follicle morphology MP:0008470	1/40	0.229799	0.351401	0	0	3.94176	5.79656	EPS15
abnormal vitreous body morphology MP:0002699	1/40	0.229799	0.351401	0	0	3.94176	5.79656	SUN1
abnormal blood circulation MP:0002128	1/41	0.234815	0.356841	0	0	3.84302	5.56837	PTK2
increased circulating corticosterone level MP:0001745	1/41	0.234815	0.356841	0	0	3.84302	5.56837	ATP1A1
omphalocele MP:0003052	1/41	0.234815	0.356841	0	0	3.84302	5.56837	ROCK1
kyphosis MP:0000160	2/143	0.238138	0.359209	0	0	2.18628	3.13711	IREB2;ATR
embryonic lethality before implantation, complete penetrance MP:0011094	2/143	0.238138	0.359209	0	0	2.18628	3.13711	PSMC3;FAF1
hepatic necrosis MP:0001654	1/42	0.239799	0.359209	0	0	3.7491	5.35354	BUB1
impaired neutrophil recruitment MP:0008719	1/42	0.239799	0.359209	0	0	3.7491	5.35354	ROCK1
abnormal cell migration MP:0003091	1/42	0.239799	0.359209	0	0	3.7491	5.35354	PTK2
abnormal cerebellum external granule cell layer morphology MP:0000872	1/42	0.239799	0.359209	0	0	3.7491	5.35354	SUN1
abnormal vascular smooth muscle morphology MP:0005592	1/42	0.239799	0.359209	0	0	3.7491	5.35354	ROCK1
abnormal motor capabilities/coordination/movement MP:0002066	2/145	0.242941	0.363175	0	0	2.15549	3.04987	GNAS;BRCA2
cardiomyopathy MP:0005330	1/43	0.244751	0.364396	0	0	3.65965	5.15102	TRIM37
decreased sensitivity to induced cell death MP:0008944	1/43	0.244751	0.364396	0	0	3.65965	5.15102	FAF1
decreased heart weight MP:0002834	2/146	0.245345	0.364541	0	0	2.14041	3.00747	HERC1;GNAS
abnormal cell cycle checkpoint function MP:0004045	1/44	0.24967	0.366516	0	0	3.57436	4.95984	BUB1
skin edema MP:0001786	1/44	0.24967	0.366516	0	0	3.57436	4.95984	GNAS
decreased circulating bilirubin level MP:0005635	1/44	0.24967	0.366516	0	0	3.57436	4.95984	AAK1
increased circulating amylase level MP:0008806	1/44	0.24967	0.366516	0	0	3.57436	4.95984	VPS13C
lethality, incomplete penetrance MP:0010831	1/44	0.24967	0.366516	0	0	3.57436	4.95984	ROCK1
disproportionate dwarf MP:0002427	1/44	0.24967	0.366516	0	0	3.57436	4.95984	POC1A
failure of blastocyst to hatch from the zona pellucida MP:0003694	1/45	0.254558	0.368532	0	0	3.49295	4.77915	KIF11
abnormal astrocyte morphology MP:0002182	1/45	0.254558	0.368532	0	0	3.49295	4.77915	ATR
abnormal sperm flagellum morphology MP:0008892	1/45	0.254558	0.368532	0	0	3.49295	4.77915	STK33
abnormal visceral endoderm morphology MP:0011186	1/45	0.254558	0.368532	0	0	3.49295	4.77915	DLD
lethality at weaning, complete penetrance MP:0011083	1/45	0.254558	0.368532	0	0	3.49295	4.77915	STAMBP
osteoporosis MP:0000066	1/45	0.254558	0.368532	0	0	3.49295	4.77915	ATR
abnormal miniature inhibitory postsynaptic currents MP:0009435	1/45	0.254558	0.368532	0	0	3.49295	4.77915	NPTN
increased fasting circulating glucose level MP:0013279	2/151	0.257375	0.370448	0	0	2.06806	2.80681	SETX;TRIM37
abnormal photoreceptor outer segment morphology MP:0003729	1/46	0.259415	0.370448	0	0	3.41516	4.60817	AGTPBP1
abnormal craniofacial development MP:0003935	1/46	0.259415	0.370448	0	0	3.41516	4.60817	REV3L
increased sarcoma incidence MP:0002032	1/46	0.259415	0.370448	0	0	3.41516	4.60817	BUB1
abnormal hindbrain morphology MP:0000841	1/46	0.259415	0.370448	0	0	3.41516	4.60817	CECR2
absent inner cell mass proliferation MP:0012114	1/46	0.259415	0.370448	0	0	3.41516	4.60817	SMARCA5
abnormal midbrain morphology MP:0000897	1/46	0.259415	0.370448	0	0	3.41516	4.60817	CECR2
failure of initiation of embryo turning MP:0004180	1/47	0.26424	0.375149	0	0	3.34075	4.4462	PTK2
hydrops fetalis MP:0002192	1/47	0.26424	0.375149	0	0	3.34075	4.4462	GNAS
increased T cell derived lymphoma incidence MP:0002024	1/47	0.26424	0.375149	0	0	3.34075	4.4462	BRCA2
impaired pupillary reflex MP:0006243	1/48	0.269033	0.378296	0	0	3.2695	4.2926	GLYR1
abnormal Purkinje cell dendrite morphology MP:0008572	1/48	0.269033	0.378296	0	0	3.2695	4.2926	AGTPBP1
decreased epididymal fat pad weight MP:0009289	1/48	0.269033	0.378296	0	0	3.2695	4.2926	GNAS
abnormal leukocyte migration MP:0003156	1/48	0.269033	0.378296	0	0	3.2695	4.2926	ROCK1
absent primitive node MP:0009331	1/48	0.269033	0.378296	0	0	3.2695	4.2926	STRN3
abnormal respiratory system physiology MP:0002133	1/49	0.273796	0.383402	0	0	3.20123	4.14678	ROCK1
decreased urine osmolality MP:0002988	1/49	0.273796	0.383402	0	0	3.20123	4.14678	GNAS
abnormal cerebral cortex morphology MP:0000788	2/158	0.274231	0.383402	0	0	1.97456	2.55465	IREB2;STAMBP
no abnormal phenotype detected MP:0002169	13/1654	0.277974	0.385735	0	0	1.23427	1.58015	DIABLO;IREB2;CLTC;BRCA2;PTK2;C1QTNF4;TBC1D1;PCBP2;DMXL2;MKNK2;GNAS;BUB1;ATR
abnormal allantois morphology MP:0001726	1/50	0.278528	0.385735	0	0	3.13574	4.00822	PTK2
abnormal optic disk morphology MP:0008259	1/50	0.278528	0.385735	0	0	3.13574	4.00822	RCC2
impaired hematopoiesis MP:0001606	1/50	0.278528	0.385735	0	0	3.13574	4.00822	BRCA2
abnormal sperm head morphology MP:0009230	1/50	0.278528	0.385735	0	0	3.13574	4.00822	RAPGEF6
increased circulating HDL cholesterol level MP:0001556	2/161	0.281453	0.389052	0	0	1.93701	2.45572	EPS15;TAF2
abnormal blood coagulation MP:0002551	1/51	0.283229	0.390038	0	0	3.07287	3.87642	FGL2
decreased tumor growth/size MP:0003447	1/51	0.283229	0.390038	0	0	3.07287	3.87642	RALGDS
decreased body length MP:0001258	4/415	0.284409	0.390608	0	0	1.50303	1.88983	STRBP;GNAS;POC1A;ATR
increased circulating insulin level MP:0002079	2/163	0.286265	0.390608	0	0	1.91275	2.39254	TBC1D1;GNAS
abnormal cell adhesion MP:0003566	1/52	0.2879	0.390608	0	0	3.01246	3.75094	RAPGEF6
decreased oxygen consumption MP:0005290	1/52	0.2879	0.390608	0	0	3.01246	3.75094	GNAS
liver fibrosis MP:0003333	1/52	0.2879	0.390608	0	0	3.01246	3.75094	CLTC
no spontaneous movement MP:0001404	1/52	0.2879	0.390608	0	0	3.01246	3.75094	GNAS
abnormal mesoderm development MP:0001680	1/52	0.2879	0.390608	0	0	3.01246	3.75094	PTK2
eyelids open at birth MP:0001302	1/52	0.2879	0.390608	0	0	3.01246	3.75094	ROCK1
abnormal blood vessel morphology MP:0001614	2/165	0.291074	0.391834	0	0	1.88909	2.33148	SETD2;PTK2
increased mean corpuscular hemoglobin MP:0005561	2/165	0.291074	0.391834	0	0	1.88909	2.33148	HOOK1;NPTN
abnormal retina morphology MP:0001325	3/290	0.291883	0.391834	0	0	1.61181	1.98479	HERC1;RCC2;REV3L
small placenta MP:0004259	1/53	0.292541	0.391834	0	0	2.95438	3.63138	ARID1A
abnormal dendritic spine morphology MP:0009936	1/53	0.292541	0.391834	0	0	2.95438	3.63138	NPTN
abnormal vascular wound healing MP:0004883	1/53	0.292541	0.391834	0	0	2.95438	3.63138	ROCK1
abnormal iris morphology MP:0001322	1/53	0.292541	0.391834	0	0	2.95438	3.63138	GLYR1
abnormal homeostasis MP:0001764	1/54	0.297152	0.396562	0	0	2.89849	3.51736	TBC1D1
enlarged epididymis MP:0004931	1/54	0.297152	0.396562	0	0	2.89849	3.51736	PAQR8
abnormal corpus callosum morphology MP:0000780	1/55	0.301732	0.401217	0	0	2.84467	3.40853	IREB2
abnormal dorsal aorta morphology MP:0004787	1/55	0.301732	0.401217	0	0	2.84467	3.40853	PTK2
abnormal testis morphology MP:0001146	2/171	0.305474	0.405458	0	0	1.82147	2.16006	SYCP2;HORMAD1
hyperactivity MP:0001399	6/706	0.310782	0.409571	0	0	1.32512	1.54861	HOOK1;STRBP;AAK1;GNAS;NPTN;TAF2
abnormal olfactory bulb morphology MP:0000819	1/57	0.310805	0.409571	0	0	2.7428	3.20521	AGTPBP1
increased hepatocellular carcinoma incidence MP:0003331	1/57	0.310805	0.409571	0	0	2.7428	3.20521	BUB1
dermatitis MP:0001194	1/57	0.310805	0.409571	0	0	2.7428	3.20521	EPS15
decreased anxiety-related response MP:0001364	2/174	0.312656	0.411272	0	0	1.78943	2.08048	STRBP;NPTN
incomplete embryo turning MP:0001701	1/58	0.315298	0.411795	0	0	2.69455	3.11015	SETD2
skin lesions MP:0001212	1/58	0.315298	0.411795	0	0	2.69455	3.11015	GNAS
abnormal rostral-caudal axis patterning MP:0005221	1/58	0.315298	0.411795	0	0	2.69455	3.11015	PTK2
abnormal long bone epiphyseal plate proliferative zone MP:0003662	1/58	0.315298	0.411795	0	0	2.69455	3.11015	POC1A
decreased lymphocyte cell number MP:0005016	2/176	0.317435	0.41385	0	0	1.76868	2.02952	SETX;EPS15
abnormal eating behavior MP:0001431	1/59	0.319762	0.414673	0	0	2.64796	3.01914	GNAS
abnormal head morphology MP:0000432	1/59	0.319762	0.414673	0	0	2.64796	3.01914	PTK2
abnormal vitelline vascular remodeling MP:0004076	1/59	0.319762	0.414673	0	0	2.64796	3.01914	PTK2
increased circulating iron level MP:0008810	1/60	0.324196	0.418944	0	0	2.60294	2.93197	NPTN
embryonic lethality between implantation and placentation, complete penetrance MP:0011095	1/60	0.324196	0.418944	0	0	2.60294	2.93197	BAP1
increased circulating LDL cholesterol level MP:0000182	1/61	0.328602	0.422406	0	0	2.55943	2.84841	EPS15
abnormal long bone epiphyseal plate morphology MP:0003055	1/61	0.328602	0.422406	0	0	2.55943	2.84841	POC1A
micrognathia MP:0002639	1/61	0.328602	0.422406	0	0	2.55943	2.84841	ATR
decreased fetal weight MP:0009431	1/62	0.33298	0.425796	0	0	2.51735	2.76826	BRCA2
abnormal epidermal layer morphology MP:0001216	1/62	0.33298	0.425796	0	0	2.51735	2.76826	BRCA2
absent vitelline blood vessels MP:0001719	1/62	0.33298	0.425796	0	0	2.51735	2.76826	PTK2
abnormal neural tube morphology MP:0002151	2/185	0.338842	0.432539	0	0	1.68093	1.81913	CECR2;HIPK1
increased leukocyte cell number MP:0000218	2/186	0.341209	0.434611	0	0	1.67171	1.79752	HERC1;BUB1
failure of primitive streak formation MP:0001693	1/64	0.34165	0.434611	0	0	2.43718	2.61746	TRIM59
abnormal pancreas morphology MP:0001944	1/65	0.345943	0.439311	0	0	2.39898	2.54648	TRIM37
prenatal lethality, incomplete penetrance MP:0011101	3/321	0.346967	0.439852	0	0	1.45238	1.53738	GNAS;BRCA2;ATR
increased grip strength MP:0010052	2/191	0.353003	0.446732	0	0	1.62707	1.69423	SETD2;HECTD2
decreased basophil cell number MP:0002607	1/67	0.354445	0.447785	0	0	2.32605	2.41258	TOP2A
impaired glucose tolerance MP:0005293	3/326	0.355845	0.448781	0	0	1.42954	1.47708	FAF1;AAK1;GNAS
decreased circulating phosphate level MP:0000198	1/68	0.358656	0.450006	0	0	2.29122	2.3494	GNAS
decreased percent body fat/body weight MP:0005459	1/68	0.358656	0.450006	0	0	2.29122	2.3494	GNAS
abnormal vibrissa morphology MP:0002098	1/68	0.358656	0.450006	0	0	2.29122	2.3494	BAP1
impaired swimming MP:0001522	1/69	0.362839	0.453703	0	0	2.25741	2.28856	NPTN
decreased circulating fructosamine level MP:0010088	1/69	0.362839	0.453703	0	0	2.25741	2.28856	RCC2
increased circulating chloride level MP:0003019	1/70	0.366994	0.455793	0	0	2.22458	2.22994	HERC1
decreased susceptibility to injury MP:0005166	1/70	0.366994	0.455793	0	0	2.22458	2.22994	CLTC
abnormal inflammatory response MP:0001845	1/70	0.366994	0.455793	0	0	2.22458	2.22994	GNAS
absent pinna reflex MP:0006358	1/70	0.366994	0.455793	0	0	2.22458	2.22994	SUN1
prenatal lethality MP:0002080	1/71	0.371123	0.459367	0	0	2.19269	2.17344	GNAS
pale liver MP:0000603	1/71	0.371123	0.459367	0	0	2.19269	2.17344	BUB1
increased or absent threshold for auditory brainstem response MP:0011967	2/200	0.374046	0.462107	0	0	1.5524	1.52659	SUN1;NPTN
pericardial edema MP:0001787	1/72	0.375226	0.462107	0	0	2.1617	2.11896	REV3L
obese MP:0001261	1/72	0.375226	0.462107	0	0	2.1617	2.11896	GNAS
abnormal axial skeleton morphology MP:0002114	1/74	0.383351	0.469749	0	0	2.10226	2.01566	BRCA2
seminiferous tubule degeneration MP:0001154	1/74	0.383351	0.469749	0	0	2.10226	2.01566	HORMAD1
microcephaly MP:0000433	1/74	0.383351	0.469749	0	0	2.10226	2.01566	ATR
decreased white adipose tissue amount MP:0001783	1/75	0.387374	0.473887	0	0	2.07375	1.96667	GNAS
decreased B cell number MP:0005017	2/207	0.390222	0.47482	0	0	1.49886	1.41048	AGTPBP1;EPS15
cochlear outer hair cell degeneration MP:0004404	1/76	0.391371	0.47482	0	0	2.04599	1.91935	SUN1
retinal photoreceptor degeneration MP:0008450	1/76	0.391371	0.47482	0	0	2.04599	1.91935	AGTPBP1
abnormal cholesterol homeostasis MP:0005278	1/76	0.391371	0.47482	0	0	2.04599	1.91935	TAF2
increased liver triglyceride level MP:0009355	1/76	0.391371	0.47482	0	0	2.04599	1.91935	TRIM37
abnormal lens morphology MP:0001303	2/210	0.3971	0.480975	0	0	1.47701	1.36412	TOP2A;HERC1
abnormal erythrocyte morphology MP:0002447	1/78	0.399288	0.48136	0	0	1.99265	1.8294	IREB2
abnormal heart left ventricle morphology MP:0003921	1/78	0.399288	0.48136	0	0	1.99265	1.8294	AAK1
abnormal brain morphology MP:0002152	2/211	0.399384	0.48136	0	0	1.46987	1.34909	GM2A;ATR
decreased total body fat amount MP:0010025	4/494	0.400643	0.482085	0	0	1.25559	1.14847	IQCB1;TBC1D1;GNAS;NPTN
abnormal myocardium layer morphology MP:0005329	1/80	0.407102	0.48746	0	0	1.94201	1.74527	CLU
shortened RR interval MP:0010507	1/80	0.407102	0.48746	0	0	1.94201	1.74527	SYCP3
abnormal cone electrophysiology MP:0004022	1/80	0.407102	0.48746	0	0	1.94201	1.74527	AGTPBP1
abnormal response/metabolism to endogenous compounds MP:0003638	1/81	0.410971	0.490493	0	0	1.91764	1.70522	GNAS
abnormal heart ventricle morphology MP:0005294	1/81	0.410971	0.490493	0	0	1.91764	1.70522	CLU
abnormal placenta labyrinth morphology MP:0001716	1/82	0.414816	0.493476	0	0	1.89387	1.66645	SETD2
abnormal sternum morphology MP:0000157	1/82	0.414816	0.493476	0	0	1.89387	1.66645	BRCA2
abnormal lung development MP:0001176	1/83	0.418635	0.497214	0	0	1.87067	1.6289	PTK2
abnormal somite development MP:0001688	1/84	0.422429	0.499297	0	0	1.84804	1.59252	PTK2
weakness MP:0000746	1/84	0.422429	0.499297	0	0	1.84804	1.59252	GNAS
abnormal suckling behavior MP:0001436	1/84	0.422429	0.499297	0	0	1.84804	1.59252	GNAS
increased anxiety-related response MP:0001363	2/222	0.424244	0.500635	0	0	1.3956	1.19665	HOOK1;ATP1A1
abnormal locomotor activation MP:0003313	1/85	0.4262	0.501717	0	0	1.82595	1.55726	ATP1A1
decreased bone mineral content MP:0010124	3/368	0.42947	0.501717	0	0	1.26232	1.06692	HERC1;HECTD2;DMXL2
abnormal placental labyrinth vasculature morphology MP:0008803	1/86	0.429945	0.501717	0	0	1.80438	1.52307	SETD2
increased circulating leptin level MP:0005669	1/86	0.429945	0.501717	0	0	1.80438	1.52307	GNAS
decreased length of long bones MP:0004686	1/86	0.429945	0.501717	0	0	1.80438	1.52307	POC1A
increased oxygen consumption MP:0005289	1/86	0.429945	0.501717	0	0	1.80438	1.52307	GNAS
absent gastric milk in neonates MP:0009546	1/86	0.429945	0.501717	0	0	1.80438	1.52307	GNAS
decreased liver weight MP:0003402	1/87	0.433666	0.505256	0	0	1.78331	1.48992	ATR
lethality throughout fetal growth and development, complete penetrance MP:0011099	2/227	0.435369	0.506436	0	0	1.36424	1.13444	PCBP2;BAP1
increased food intake MP:0011939	1/88	0.437364	0.507951	0	0	1.76272	1.45775	GNAS
increased embryonic tissue cell apoptosis MP:0013504	1/89	0.441037	0.511408	0	0	1.7426	1.42654	REV3L
enlarged lymph nodes MP:0000702	2/232	0.44638	0.516787	0	0	1.33424	1.07618	CECR2;NEK2
decreased circulating calcium level MP:0000195	1/91	0.448312	0.517392	0	0	1.7037	1.36682	GNAS
small heart MP:0002188	1/91	0.448312	0.517392	0	0	1.7037	1.36682	GNAS
increased thermal nociceptive threshold MP:0001973	1/92	0.451915	0.520731	0	0	1.6849	1.33825	IREB2
fetal growth retardation MP:0004201	1/93	0.455494	0.524032	0	0	1.6665	1.31049	BRCA2
abnormal sleep behavior MP:0011396	1/94	0.45905	0.527296	0	0	1.6485	1.28351	CLTC
abnormal myocardial fiber morphology MP:0000278	1/95	0.462582	0.529696	0	0	1.63088	1.25729	CLU
decreased circulating leptin level MP:0005668	1/95	0.462582	0.529696	0	0	1.63088	1.25729	GNAS
persistence of hyaloid vascular system MP:0001289	1/96	0.466092	0.5319	0	0	1.61363	1.2318	ATP11B
abnormal miniature excitatory postsynaptic currents MP:0004753	1/96	0.466092	0.5319	0	0	1.61363	1.2318	NPTN
decreased bone mineral density MP:0000063	3/391	0.468582	0.5319	0	0	1.18609	0.899112	DHX40;HERC1;GNAS
short femur MP:0003109	1/97	0.469579	0.5319	0	0	1.59674	1.207	GNAS
abnormal rod electrophysiology MP:0004021	1/97	0.469579	0.5319	0	0	1.59674	1.207	AGTPBP1
abnormal vocalization MP:0001529	1/97	0.469579	0.5319	0	0	1.59674	1.207	PPFIA1
pale yolk sac MP:0001722	1/97	0.469579	0.5319	0	0	1.59674	1.207	ARID1A
corneal opacity MP:0001314	1/98	0.473044	0.532537	0	0	1.5802	1.18288	TOP2A
abnormal cerebellum morphology MP:0000849	1/98	0.473044	0.532537	0	0	1.5802	1.18288	IREB2
increased circulating sodium level MP:0005633	1/98	0.473044	0.532537	0	0	1.5802	1.18288	HERC1
oxidative stress MP:0003674	1/98	0.473044	0.532537	0	0	1.5802	1.18288	USP10
decreased blood urea nitrogen level MP:0005566	1/99	0.476486	0.535591	0	0	1.56399	1.15941	HERC1
increased circulating alanine transaminase level MP:0002941	1/100	0.479906	0.53861	0	0	1.54812	1.13657	FAF1
cataract MP:0001304	2/248	0.480797	0.538786	0	0	1.24644	0.912784	HERC1;REV3L
impaired hearing MP:0006325	1/101	0.483303	0.540769	0	0	1.53256	1.11434	NPTN
increased physiological sensitivity to xenobiotic MP:0008873	1/102	0.486679	0.542891	0	0	1.51731	1.09269	PTK2
kinked tail MP:0000585	1/102	0.486679	0.542891	0	0	1.51731	1.09269	BRCA2
cachexia MP:0005150	1/103	0.490033	0.545803	0	0	1.50236	1.07161	ATR
abnormal CNS synaptic transmission MP:0002206	1/104	0.493364	0.546199	0	0	1.48769	1.05107	NPTN
abnormal T cell differentiation MP:0002145	1/104	0.493364	0.546199	0	0	1.48769	1.05107	AGTPBP1
abnormal liver physiology MP:0000609	1/104	0.493364	0.546199	0	0	1.48769	1.05107	COX6A1
abnormal bone structure MP:0003795	2/254	0.493365	0.546199	0	0	1.21639	0.859388	DHX40;AAK1
decreased body weight MP:0001262	9/1329	0.499107	0.550185	0	0	1.04527	0.726392	TBC1D1;RSPH1;AGTPBP1;STRBP;PCBP2;GNAS;POC1A;BRCA2;ATR
premature death MP:0002083	6/869	0.499118	0.550185	0	0	1.06569	0.740563	CECR2;ROCK1;STRBP;TRIM37;BRCA2;ATR
abnormal neural tube closure MP:0003720	1/106	0.499964	0.550185	0	0	1.45921	1.01155	CECR2
retinal degeneration MP:0001326	1/106	0.499964	0.550185	0	0	1.45921	1.01155	AGTPBP1
thin retinal outer nuclear layer MP:0008515	1/107	0.503231	0.552952	0	0	1.44537	0.992544	AGTPBP1
increased CD8-positive, alpha-beta T cell number MP:0008078	1/108	0.506478	0.554858	0	0	1.43179	0.974011	AGTPBP1
abnormal forebrain morphology MP:0000783	1/108	0.506478	0.554858	0	0	1.43179	0.974011	CECR2
neonatal lethality, incomplete penetrance MP:0011088	2/261	0.507787	0.555463	0	0	1.1831	0.801777	GNAS;BRCA2
abnormal blood homeostasis MP:0009642	1/109	0.509703	0.555902	0	0	1.41846	0.95594	GNAS
decreased susceptibility to diet-induced obesity MP:0005659	1/109	0.509703	0.555902	0	0	1.41846	0.95594	TBC1D1
increased CD4-positive, alpha beta T cell number MP:0008074	1/110	0.512907	0.557739	0	0	1.40538	0.938314	AGTPBP1
abnormal coat appearance MP:0001510	1/110	0.512907	0.557739	0	0	1.40538	0.938314	GNAS
abnormal T cell physiology MP:0002444	1/112	0.519254	0.563805	0	0	1.37991	0.904344	AGTPBP1
abnormal skin morphology MP:0002060	2/268	0.521941	0.565886	0	0	1.15155	0.748738	GNAS;BRCA2
abnormal bone mineralization MP:0002896	1/115	0.52862	0.571439	0	0	1.3434	0.856396	DHX40
enlarged liver MP:0000599	1/115	0.52862	0.571439	0	0	1.3434	0.856396	TRIM37
postnatal lethality, incomplete penetrance MP:0011086	4/587	0.53269	0.574992	0	0	1.05023	0.661454	ROCK1;STRBP;GNAS;BRCA2
decreased grip strength MP:0010053	3/434	0.538296	0.580189	0	0	1.0654	0.659855	SETX;IREB2;CLTC
abnormal axon morphology MP:0005404	1/119	0.540827	0.580362	0	0	1.2976	0.797574	IREB2
decreased birth body size MP:0009703	1/119	0.540827	0.580362	0	0	1.2976	0.797574	GNAS
abnormal eye electrophysiology MP:0005551	1/119	0.540827	0.580362	0	0	1.2976	0.797574	AGTPBP1
abnormal rib morphology MP:0000150	1/123	0.552721	0.592259	0	0	1.2548	0.743972	BRCA2
increased lymphocyte cell number MP:0005013	1/124	0.555646	0.594525	0	0	1.24453	0.731317	HOOK1
decreased brain size MP:0000774	1/127	0.564309	0.602915	0	0	1.21472	0.695005	ATR
abnormal cardiovascular system physiology MP:0001544	1/132	0.578375	0.617046	0	0	1.16806	0.639549	ROCK1
insulin resistance MP:0005331	1/135	0.586598	0.62491	0	0	1.14173	0.609018	GNAS
reduced fertility MP:0001921	1/138	0.594661	0.632582	0	0	1.11656	0.580348	AGTPBP1
decreased fetal size MP:0004200	1/140	0.59995	0.637284	0	0	1.10038	0.562196	LARP7
increased insulin sensitivity MP:0002891	1/143	0.607755	0.643712	0	0	1.07697	0.536315	GNAS
ventricular septal defect MP:0010402	1/143	0.607755	0.643712	0	0	1.07697	0.536315	ARID1A
increased circulating glucose level MP:0005559	1/146	0.615409	0.650879	0	0	1.05453	0.511941	GNAS
abnormal cranium morphology MP:0000438	1/147	0.617927	0.652602	0	0	1.04725	0.504132	RSPH1
decreased heart rate MP:0005333	1/149	0.622915	0.656924	0	0	1.033	0.488965	ARID1A
abnormal craniofacial morphology MP:0000428	1/154	0.635103	0.668817	0	0	0.998987	0.453509	CECR2
decreased circulating HDL cholesterol level MP:0000186	1/155	0.637493	0.670372	0	0	0.992449	0.446813	DMXL2
hepatic steatosis MP:0002628	1/157	0.642227	0.674384	0	0	0.979626	0.433792	TRIM37
slow postnatal weight gain MP:0008489	1/158	0.644571	0.675878	0	0	0.973337	0.427461	GNAS
abnormal heart development MP:0000267	1/160	0.649213	0.679775	0	0	0.960997	0.415145	PTK2
abnormal enzyme/coenzyme activity MP:0005584	1/165	0.660557	0.690668	0	0	0.931462	0.386251	GNAS
postnatal lethality MP:0002082	1/166	0.662782	0.692008	0	0	0.925769	0.380778	GNAS
decreased hemoglobin content MP:0002874	1/171	0.67369	0.702398	0	0	0.898313	0.35482	IREB2
decreased hematocrit MP:0000208	1/172	0.675829	0.703629	0	0	0.893014	0.349896	IREB2
decreased cell proliferation MP:0000352	1/173	0.677955	0.704842	0	0	0.887777	0.345057	EIF5A
respiratory distress MP:0001954	1/176	0.684248	0.710379	0	0	0.872425	0.331028	GNAS
decreased fasting circulating glucose level MP:0013278	1/178	0.688376	0.712649	0	0	0.86248	0.322067	POC1A
abnormal glucose homeostasis MP:0002078	1/178	0.688376	0.712649	0	0	0.86248	0.322067	GNAS
thrombocytopenia MP:0003179	1/180	0.69245	0.715857	0	0	0.852756	0.313404	IREB2
increased thigmotaxis MP:0002797	1/183	0.698462	0.721057	0	0	0.838572	0.300942	HOOK1
decreased circulating insulin level MP:0002727	2/373	0.700719	0.722081	0	0	0.821218	0.292065	GNAS;TRIM37
weight loss MP:0001263	1/185	0.702406	0.722081	0	0	0.829373	0.292971	TRIM37
increased neutrophil cell number MP:0000219	1/185	0.702406	0.722081	0	0	0.829373	0.292971	SETX
increased circulating triglyceride level MP:0001552	1/189	0.710139	0.72901	0	0	0.811562	0.277793	GNAS
abnormal spleen morphology MP:0000689	2/385	0.717199	0.73469	0	0	0.794998	0.264259	AGTPBP1;SPO11
increased susceptibility to bacterial infection MP:0002412	1/193	0.717674	0.73469	0	0	0.794493	0.263565	CLTC
postnatal lethality, complete penetrance MP:0011085	2/394	0.729058	0.745304	0	0	0.776387	0.24534	PCBP2;GNAS
decreased erythrocyte cell number MP:0002875	1/204	0.737406	0.751297	0	0	0.751021	0.228774	IREB2
exencephaly MP:0000914	1/204	0.737406	0.751297	0	0	0.751021	0.228774	CECR2
abnormal kidney morphology MP:0002135	2/401	0.737991	0.751297	0	0	0.762492	0.231664	GNAS;NEK2
abnormal embryo size MP:0001697	1/205	0.73913	0.751415	0	0	0.747302	0.225896	PPFIA1
postnatal growth retardation MP:0001732	3/603	0.755278	0.766769	0	0	0.758661	0.212933	GNAS;POC1A;STAMBP
increased bone mineral content MP:0010123	1/220	0.763688	0.774236	0	0	0.695586	0.187527	NPTN
anemia MP:0001577	1/222	0.766784	0.776303	0	0	0.689221	0.183023	BUB1
increased body weight MP:0001260	1/234	0.784533	0.792087	0	0	0.653325	0.15854	EPS15
increased circulating cholesterol level MP:0005178	1/234	0.784533	0.792087	0	0	0.653325	0.15854	NPTN
enlarged spleen MP:0000691	2/444	0.787544	0.794035	0	0	0.686793	0.164031	TRIM37;RAPGEF6
perinatal lethality, complete penetrance MP:0011089	1/237	0.788757	0.794167	0	0	0.644922	0.153038	LARP7
decreased circulating triglyceride level MP:0002644	1/267	0.826726	0.830372	0	0	0.571312	0.108711	GNAS
abnormal heart morphology MP:0000266	2/485	0.826978	0.830372	0	0	0.627167	0.119147	CLU;PTK2
abnormal liver morphology MP:0000598	1/306	0.866133	0.868499	0	0	0.497268	0.0714659	TRIM37
neonatal lethality, complete penetrance MP:0011087	1/481	0.958208	0.959515	0	0	0.313146	0.0133684	ARID1A
decreased body size MP:0001265	2/805	0.969445	0.969445	0	0	0.371011	0.0115131	AGTPBP1;PTK2
